# Supplementary material for: catena-Poly[[diaqua­copper(II)]-μ-7-oxa­bicyclo­[2.2.1]heptane-2,3-dicarboxyl­ato]
Source: Acta Crystallogr Sect E Struct Rep Online. 2009 Jan 10;65(Pt 2):m169. doi: 10.1107/S1600536809000270 (PMC2968279; doi:10.1107/S1600536809000270)
Supplement: Supplementary file 1 [file e-65-0m169-sup1.cif]

##############################################################################
###                                                                        ###
###        Electronic paper (Acta Crystallographica Section E)             ###
###                                                                        ###
##############################################################################
#                                                                            #
# This CIF contains the data in a paper accepted for publication in Acta     #
# Crystallographica Section E. It conforms to the requirements of Notes      #
# for Authors for Section E, and has been peer reviewed under the auspices   #
# of the IUCr Commission on Journals.                                        #
#                                                                            #
# Full details of the Crystallographic Information File format               #
# are given in the paper "The Crystallographic Information File (CIF):       #
# a New Standard Archive File for Crystallography" by S. R. Hall, F. H.      #
# Allen and I. D. Brown [Acta Cryst. (1991), A47, 655-685].                  #
#                                                                            #
# The current version of the core CIF dictionary is obtainable from          #
# ftp://ftp.iucr.org/pub/cif_core.dic. The current version number is 2.4.    #
#                                                                            #
# Software is freely available for graphical display of the structure(s) in  #
# this CIF.  For information consult the CIF home page http://www.iucr.org/  #
# cif/home.html                                                              #
#                                                                            #
# This file may be used for bona fide research purposes within the           #
# scientific community so long as proper attribution is given to the journal # 
# article from which it was obtained.                                        #
#                                                                            #
##############################################################################
                                             
data_I
_audit_creation_method     SHELXL-97
_chemical_name_systematic
;
<i>catena</i>-Poly[[diaquacopper(II)]-\m-7-oxabicyclo[2.2.1]heptane-2,3-
dicarboxylato]
;
_chemical_name_common     ?
_chemical_formula_moiety     'C8 H12 Cu O7'
_chemical_formula_sum     'C8 H12 Cu O7'
_chemical_formula_iupac     '[Cu (C8 H8 O5) (H2 O)2]'
_chemical_formula_weight     283.72
_chemical_melting_point     ?
_symmetry_cell_setting     orthorhombic
_symmetry_space_group_name_H-M     'I b a 2'
_symmetry_space_group_name_Hall     'I 2 -2c'
loop_
    _symmetry_equiv_pos_as_xyz
    'x, y, z'
    '-x, -y, z'
    '-x, y, z+1/2'
    'x, -y, z+1/2'
    'x+1/2, y+1/2, z+1/2'
    '-x+1/2, -y+1/2, z+1/2'
    '-x+1/2, y+1/2, z+1'
    'x+1/2, -y+1/2, z+1'
_cell_length_a     10.5512(4)
_cell_length_b     19.3389(9)
_cell_length_c     9.7435(4)
_cell_angle_alpha     90.00
_cell_angle_beta     90.00
_cell_angle_gamma     90.00
_cell_volume     1988.15(14)
_cell_formula_units_Z     8
_cell_measurement_reflns_used     4186
_cell_measurement_theta_min     2.11
_cell_measurement_theta_max     27.50
_cell_measurement_temperature     296(2)
_exptl_crystal_description     block
_exptl_crystal_colour     green
_exptl_crystal_size_max     0.29
_exptl_crystal_size_mid     0.20
_exptl_crystal_size_min     0.12
_exptl_crystal_density_diffrn     1.896
_exptl_crystal_density_meas     ?
_exptl_crystal_density_method     'not measured'
_exptl_crystal_F_000     1160
_exptl_absorpt_coefficient_mu     2.216
_exptl_absorpt_correction_type     multi-scan
_exptl_absorpt_process_details     '(SADABS; Sheldrick, 1996)'
_exptl_absorpt_correction_T_min     .60
_exptl_absorpt_correction_T_max     .78
_exptl_special_details
;
;
_diffrn_ambient_temperature     296(2)
_diffrn_radiation_type     MoK\a
_diffrn_radiation_wavelength     0.71073
_diffrn_radiation_source     'fine-focus sealed tube'
_diffrn_radiation_monochromator     graphite
_diffrn_measurement_device_type     'Bruker APEXII area-detector'
_diffrn_measurement_method     \w
_diffrn_detector_area_resol_mean     ?
_diffrn_reflns_number     7372
_diffrn_reflns_av_R_equivalents     0.0212
_diffrn_reflns_av_sigmaI/netI     0.0285
_diffrn_reflns_theta_min     2.11
_diffrn_reflns_theta_max     27.50
_diffrn_reflns_theta_full     27.50
_diffrn_measured_fraction_theta_max     0.999
_diffrn_measured_fraction_theta_full     0.999
_diffrn_reflns_limit_h_min     -13
_diffrn_reflns_limit_h_max     13
_diffrn_reflns_limit_k_min     -21
_diffrn_reflns_limit_k_max     25
_diffrn_reflns_limit_l_min     -10
_diffrn_reflns_limit_l_max     12
_diffrn_standards_number     .
_diffrn_standards_interval_count     .
_diffrn_standards_interval_time     .
_diffrn_standards_decay_%     0
_refine_special_details
;
Refinement of <i>F</i>^2^ against ALL reflections. The weighted <i>R</i>-factor
<i>wR</i> and goodness of fit <i>S</i> are based on <i>F</i>^2^, conventional
<i>R</i>-factors <i>R</i> are based on <i>F</i>, with <i>F</i> set to zero for
negative <i>F</i>^2^. The threshold expression of <i>F</i>^2^ >
\s(<i>F</i>^2^) is used only for calculating <i>R</i>-factors(gt) <i>etc</i>.
and is not relevant to the choice of reflections for refinement.
<i>R</i>-factors based on <i>F</i>^2^ are statistically about twice as large
as those based on <i>F</i>, and <i>R</i>- factors based on ALL data will be
even larger.
;
_reflns_number_total     2078
_reflns_number_gt     1897
_reflns_threshold_expression     I>2\s(I)
_refine_ls_structure_factor_coef     Fsqd
_refine_ls_matrix_type     full
_refine_ls_R_factor_all     0.0259
_refine_ls_R_factor_gt     0.0223
_refine_ls_wR_factor_gt     0.0578
_refine_ls_wR_factor_ref     0.0594
_refine_ls_goodness_of_fit_ref     1.018
_refine_ls_restrained_S_all     1.032
_refine_ls_number_reflns     2078
_refine_ls_number_parameters     157
_refine_ls_number_restraints     9
_refine_ls_hydrogen_treatment     mixed
_refine_ls_weighting_scheme     calc
_refine_ls_weighting_details
                 'calc w=1/[\s^2^(Fo^2^)+(0.0368P)^2^] where P=(Fo^2^+2Fc^2^)/3'
_atom_sites_solution_hydrogens     geom
_atom_sites_solution_primary     direct
_atom_sites_solution_secondary     difmap
_refine_ls_shift/su_max     0.000
_refine_ls_shift/su_mean     0.000
_refine_diff_density_max     0.315
_refine_diff_density_min     -0.377
_refine_ls_extinction_method     none
_refine_ls_extinction_coef     ?
_refine_ls_abs_structure_details     'Flack (1983), 857 Freidel pairs'
_refine_ls_abs_structure_Flack     0.001(16)
loop_
    _atom_type_symbol
    _atom_type_description
    _atom_type_scat_dispersion_real
    _atom_type_scat_dispersion_imag
    _atom_type_scat_source
    'C' 'C' 0.0033 0.0016
                         'International Tables Vol C Tables 4.2.6.8 and 6.1.1.4'
    'H' 'H' 0.0000 0.0000
                         'International Tables Vol C Tables 4.2.6.8 and 6.1.1.4'
    'Cu' 'Cu' 0.3201 1.2651
                         'International Tables Vol C Tables 4.2.6.8 and 6.1.1.4'
    'O' 'O' 0.0106 0.0060
                         'International Tables Vol C Tables 4.2.6.8 and 6.1.1.4'
_computing_data_collection     'SMART (Bruker, 2004)'
_computing_cell_refinement     'SAINT (Bruker, 2004)'
_computing_data_reduction     'SAINT (Bruker, 2004)'
_computing_structure_solution     'SHELXS97 (Sheldrick, 2008)'
_computing_structure_refinement     'SHELXL97 (Sheldrick, 2008)'
_computing_molecular_graphics     'SHELXTL (Sheldrick, 2008)'
_computing_publication_material     'SHELXL97 (Sheldrick, 2008)'
loop_
    _atom_site_type_symbol
    _atom_site_label
    _atom_site_fract_x
    _atom_site_fract_y
    _atom_site_fract_z
    _atom_site_U_iso_or_equiv
    _atom_site_adp_type
    _atom_site_calc_flag
    _atom_site_refinement_flags
    _atom_site_occupancy
    _atom_site_disorder_assembly
    _atom_site_disorder_group
    Cu Cu1 0.243032(19) 0.040771(14) 0.45597(9) 0.02570(9) Uani d U 1 . .
    O O1 0.08219(15) 0.14342(9) 0.76589(19) 0.0351(4) Uani d . 1 . .
    O O1W 0.11498(18) -0.05770(11) 0.4992(2) 0.0476(6) Uani d DU 1 . .
    H H1WA 0.117(3) -0.0923(14) 0.447(3) 0.071 Uiso d D 1 . .
    H H1WB 0.044(2) -0.0648(17) 0.538(3) 0.071 Uiso d D 1 . .
    O O2 0.12635(15) 0.09609(10) 0.5661(2) 0.0367(5) Uani d . 1 . .
    O O2W 0.16510(19) 0.08276(13) 0.2897(2) 0.0471(6) Uani d D 1 . .
    H H2WA 0.092(2) 0.1034(16) 0.283(4) 0.071 Uiso d D 1 . .
    H H2WB 0.170(3) 0.0631(18) 0.218(3) 0.071 Uiso d D 1 . .
    O O3 0.34512(15) 0.02601(8) 0.85851(18) 0.0285(4) Uani d . 1 . .
    O O4 0.31828(14) 0.00547(9) 0.63735(17) 0.0287(4) Uani d U 1 . .
    O O5 0.38661(12) 0.13101(8) 0.4694(2) 0.0278(3) Uani d . 1 . .
    C C1 0.3288(2) 0.19244(12) 0.5275(3) 0.0324(6) Uani d . 1 . .
    H H1A 0.2597 0.2112 0.4717 0.039 Uiso calc R 1 . .
    C C2 0.4418(3) 0.24140(14) 0.5415(3) 0.0458(7) Uani d . 1 . .
    H H2A 0.4284 0.2749 0.6142 0.055 Uiso calc R 1 . .
    H H2B 0.4588 0.2655 0.4562 0.055 Uiso calc R 1 . .
    C C3 0.5491(2) 0.19062(15) 0.5777(3) 0.0421(7) Uani d . 1 . .
    H H3A 0.6159 0.1915 0.5092 0.051 Uiso calc R 1 . .
    H H3B 0.5851 0.2007 0.6671 0.051 Uiso calc R 1 . .
    C C4 0.4799(2) 0.12166(13) 0.5777(3) 0.0284(5) Uani d . 1 . .
    H H4A 0.5357 0.0818 0.5635 0.034 Uiso calc R 1 . .
    C C5 0.39748(19) 0.11620(12) 0.7068(2) 0.0242(5) Uani d . 1 . .
    H H5A 0.4444 0.1336 0.7865 0.029 Uiso calc R 1 . .
    C C6 0.2864(2) 0.16753(12) 0.6698(3) 0.0269(5) Uani d . 1 . .
    H H6A 0.2863 0.2065 0.7343 0.032 Uiso calc R 1 . .
    C C7 0.1552(2) 0.13317(12) 0.6683(3) 0.0268(5) Uani d . 1 . .
    C C8 0.35037(18) 0.04365(11) 0.7353(3) 0.0221(5) Uani d . 1 . .
loop_
    _atom_site_aniso_label
    _atom_site_aniso_U_11
    _atom_site_aniso_U_22
    _atom_site_aniso_U_33
    _atom_site_aniso_U_12
    _atom_site_aniso_U_13
    _atom_site_aniso_U_23
    Cu1 0.02380(12) 0.03211(16) 0.02120(16) 0.00285(9) -0.00032(15) -0.00532(16)
    O1 0.0333(8) 0.0431(10) 0.0290(10) 0.0053(8) 0.0067(8) -0.0028(8)
    O1W 0.0330(9) 0.0613(12) 0.0486(16) -0.0163(8) 0.0057(8) -0.0157(10)
    O2 0.0241(8) 0.0512(11) 0.0347(13) 0.0028(8) 0.0018(7) -0.0157(10)
    O2W 0.0439(10) 0.0700(16) 0.0276(12) 0.0251(10) -0.0055(9) -0.0087(10)
    O3 0.0294(8) 0.0350(9) 0.0210(10) -0.0072(7) -0.0016(7) 0.0082(8)
    O4 0.0346(8) 0.0295(9) 0.0222(9) -0.0048(7) 0.0009(6) -0.0027(7)
    O5 0.0289(6) 0.0320(8) 0.0226(9) -0.0002(6) 0.0016(7) 0.0006(8)
    C1 0.0382(13) 0.0283(12) 0.0307(16) 0.0052(10) -0.0037(11) 0.0056(12)
    C2 0.0594(19) 0.0329(15) 0.0451(19) -0.0131(12) 0.0053(14) 0.0066(14)
    C3 0.0381(14) 0.0525(17) 0.0358(18) -0.0196(12) 0.0025(12) 0.0060(13)
    C4 0.0240(10) 0.0346(13) 0.0267(14) -0.0013(9) 0.0013(9) 0.0051(11)
    C5 0.0227(9) 0.0287(13) 0.0211(13) -0.0014(9) -0.0027(8) 0.0002(10)
    C6 0.0322(10) 0.0243(12) 0.0242(13) 0.0040(9) 0.0004(10) -0.0038(11)
    C7 0.0254(10) 0.0273(12) 0.0277(14) 0.0076(9) -0.0022(10) 0.0022(11)
    C8 0.0134(8) 0.0285(12) 0.0245(14) 0.0024(8) 0.0014(8) 0.0003(10)
_geom_special_details
;
All e.s.d.'s (except the e.s.d. in the dihedral angle between two l.s. planes)
are estimated using the full covariance matrix. The cell e.s.d.'s are taken
into account individually in the estimation of e.s.d.'s in distances, angles
and torsion angles; correlations between e.s.d.'s in cell parameters are only
used when they are defined by crystal symmetry. An approximate (isotropic)
treatment of cell e.s.d.'s is used for estimating e.s.d.'s involving l.s.
planes.
;
loop_
    _geom_bond_atom_site_label_1
    _geom_bond_atom_site_label_2
    _geom_bond_site_symmetry_2
    _geom_bond_distance
    _geom_bond_publ_flag
    Cu1 O3 4_554 1.9313(16) ?
    Cu1 O2 . 1.9524(17) ?
    Cu1 O2W . 1.990(2) ?
    Cu1 O4 . 2.0542(19) ?
    Cu1 O5 . 2.3147(14) ?
    Cu1 O1W . 2.3726(19) ?
    O1 C7 . 1.240(3) ?
    O1W H1WA . 0.842(17) ?
    O1W H1WB . 0.852(17) ?
    O2 C7 . 1.264(3) ?
    O2W H2WA . 0.871(17) ?
    O2W H2WB . 0.795(18) ?
    O3 C8 . 1.249(3) ?
    O3 Cu1 4 1.9313(16) ?
    O4 C8 . 1.253(3) ?
    O5 C1 . 1.450(3) ?
    O5 C4 . 1.454(3) ?
    C1 C2 . 1.528(4) ?
    C1 C6 . 1.535(4) ?
    C1 H1A . 0.9800 ?
    C2 C3 . 1.540(4) ?
    C2 H2A . 0.9700 ?
    C2 H2B . 0.9700 ?
    C3 C4 . 1.521(3) ?
    C3 H3A . 0.9700 ?
    C3 H3B . 0.9700 ?
    C4 C5 . 1.533(3) ?
    C4 H4A . 0.9800 ?
    C5 C8 . 1.514(3) ?
    C5 C6 . 1.578(3) ?
    C5 H5A . 0.9800 ?
    C6 C7 . 1.536(3) ?
    C6 H6A . 0.9800 ?
loop_
    _geom_angle_atom_site_label_1
    _geom_angle_atom_site_label_2
    _geom_angle_atom_site_label_3
    _geom_angle_site_symmetry_1
    _geom_angle_site_symmetry_3
    _geom_angle
    _geom_angle_publ_flag
    O3 Cu1 O2 4_554 . 171.25(8) ?
    O3 Cu1 O2W 4_554 . 95.92(9) ?
    O2 Cu1 O2W . . 87.90(8) ?
    O3 Cu1 O4 4_554 . 89.15(7) ?
    O2 Cu1 O4 . . 87.30(8) ?
    O2W Cu1 O4 . . 174.69(8) ?
    O3 Cu1 O5 4_554 . 99.62(6) ?
    O2 Cu1 O5 . . 88.19(7) ?
    O2W Cu1 O5 . . 90.51(9) ?
    O4 Cu1 O5 . . 87.07(6) ?
    O3 Cu1 O1W 4_554 . 82.43(8) ?
    O2 Cu1 O1W . . 89.03(8) ?
    O2W Cu1 O1W . . 103.70(9) ?
    O4 Cu1 O1W . . 78.49(7) ?
    O5 Cu1 O1W . . 165.41(8) ?
    Cu1 O1W H1WA . . 121(2) ?
    Cu1 O1W H1WB . . 135(2) ?
    H1WA O1W H1WB . . 99(2) ?
    C7 O2 Cu1 . . 126.29(15) ?
    Cu1 O2W H2WA . . 128(3) ?
    Cu1 O2W H2WB . . 120(3) ?
    H2WA O2W H2WB . . 102(2) ?
    C8 O3 Cu1 . 4 132.82(15) ?
    C8 O4 Cu1 . . 124.31(15) ?
    C1 O5 C4 . . 95.93(17) ?
    C1 O5 Cu1 . . 111.39(12) ?
    C4 O5 Cu1 . . 112.98(13) ?
    O5 C1 C2 . . 102.40(19) ?
    O5 C1 C6 . . 102.60(18) ?
    C2 C1 C6 . . 110.0(2) ?
    O5 C1 H1A . . 113.6 ?
    C2 C1 H1A . . 113.6 ?
    C6 C1 H1A . . 113.6 ?
    C1 C2 C3 . . 101.5(2) ?
    C1 C2 H2A . . 111.5 ?
    C3 C2 H2A . . 111.5 ?
    C1 C2 H2B . . 111.5 ?
    C3 C2 H2B . . 111.5 ?
    H2A C2 H2B . . 109.3 ?
    C4 C3 C2 . . 101.87(19) ?
    C4 C3 H3A . . 111.4 ?
    C2 C3 H3A . . 111.4 ?
    C4 C3 H3B . . 111.4 ?
    C2 C3 H3B . . 111.4 ?
    H3A C3 H3B . . 109.3 ?
    O5 C4 C3 . . 102.49(19) ?
    O5 C4 C5 . . 102.70(16) ?
    C3 C4 C5 . . 109.4(2) ?
    O5 C4 H4A . . 113.7 ?
    C3 C4 H4A . . 113.7 ?
    C5 C4 H4A . . 113.7 ?
    C8 C5 C4 . . 113.6(2) ?
    C8 C5 C6 . . 112.40(17) ?
    C4 C5 C6 . . 100.98(19) ?
    C8 C5 H5A . . 109.9 ?
    C4 C5 H5A . . 109.9 ?
    C6 C5 H5A . . 109.9 ?
    C1 C6 C7 . . 112.9(2) ?
    C1 C6 C5 . . 100.79(19) ?
    C7 C6 C5 . . 113.56(18) ?
    C1 C6 H6A . . 109.7 ?
    C7 C6 H6A . . 109.7 ?
    C5 C6 H6A . . 109.7 ?
    O1 C7 O2 . . 123.0(2) ?
    O1 C7 C6 . . 118.9(2) ?
    O2 C7 C6 . . 118.1(2) ?
    O3 C8 O4 . . 124.0(2) ?
    O3 C8 C5 . . 116.3(2) ?
    O4 C8 C5 . . 119.7(2) ?
loop_
    _geom_torsion_atom_site_label_1
    _geom_torsion_atom_site_label_2
    _geom_torsion_atom_site_label_3
    _geom_torsion_atom_site_label_4
    _geom_torsion_site_symmetry_1
    _geom_torsion_site_symmetry_2
    _geom_torsion_site_symmetry_3
    _geom_torsion_site_symmetry_4
    _geom_torsion
    _geom_torsion_publ_flag
    O2W Cu1 O2 C7 . . . . -131.2(2) ?
    O4 Cu1 O2 C7 . . . . 46.5(2) ?
    O5 Cu1 O2 C7 . . . . -40.6(2) ?
    O1W Cu1 O2 C7 . . . . 125.0(2) ?
    O3 Cu1 O4 C8 4_554 . . . 139.29(16) ?
    O2 Cu1 O4 C8 . . . . -48.70(17) ?
    O5 Cu1 O4 C8 . . . . 39.62(16) ?
    O1W Cu1 O4 C8 . . . . -138.26(17) ?
    O3 Cu1 O5 C1 4_554 . . . 174.10(15) ?
    O2 Cu1 O5 C1 . . . . -9.87(16) ?
    O2W Cu1 O5 C1 . . . . 78.01(16) ?
    O4 Cu1 O5 C1 . . . . -97.26(16) ?
    O1W Cu1 O5 C1 . . . . -89.0(3) ?
    O3 Cu1 O5 C4 4_554 . . . -79.25(15) ?
    O2 Cu1 O5 C4 . . . . 96.78(15) ?
    O2W Cu1 O5 C4 . . . . -175.34(15) ?
    O4 Cu1 O5 C4 . . . . 9.39(14) ?
    O1W Cu1 O5 C4 . . . . 17.7(3) ?
    C4 O5 C1 C2 . . . . 56.4(2) ?
    Cu1 O5 C1 C2 . . . . 173.91(15) ?
    C4 O5 C1 C6 . . . . -57.6(2) ?
    Cu1 O5 C1 C6 . . . . 59.9(2) ?
    O5 C1 C2 C3 . . . . -34.9(3) ?
    C6 C1 C2 C3 . . . . 73.6(3) ?
    C1 C2 C3 C4 . . . . 0.2(3) ?
    C1 O5 C4 C3 . . . . -56.3(2) ?
    Cu1 O5 C4 C3 . . . . -172.55(15) ?
    C1 O5 C4 C5 . . . . 57.25(19) ?
    Cu1 O5 C4 C5 . . . . -59.00(19) ?
    C2 C3 C4 O5 . . . . 34.5(2) ?
    C2 C3 C4 C5 . . . . -74.0(3) ?
    O5 C4 C5 C8 . . . . 86.0(2) ?
    C3 C4 C5 C8 . . . . -165.65(19) ?
    O5 C4 C5 C6 . . . . -34.5(2) ?
    C3 C4 C5 C6 . . . . 73.8(2) ?
    O5 C1 C6 C7 . . . . -85.9(2) ?
    C2 C1 C6 C7 . . . . 165.7(2) ?
    O5 C1 C6 C5 . . . . 35.6(2) ?
    C2 C1 C6 C5 . . . . -72.8(2) ?
    C8 C5 C6 C1 . . . . -122.0(2) ?
    C4 C5 C6 C1 . . . . -0.6(2) ?
    C8 C5 C6 C7 . . . . -0.9(3) ?
    C4 C5 C6 C7 . . . . 120.5(2) ?
    Cu1 O2 C7 O1 . . . . -148.85(19) ?
    Cu1 O2 C7 C6 . . . . 31.8(3) ?
    C1 C6 C7 O1 . . . . -142.1(2) ?
    C5 C6 C7 O1 . . . . 104.0(3) ?
    C1 C6 C7 O2 . . . . 37.3(3) ?
    C5 C6 C7 O2 . . . . -76.7(3) ?
    Cu1 O3 C8 O4 4 . . . -25.2(3) ?
    Cu1 O3 C8 C5 4 . . . 154.10(15) ?
    Cu1 O4 C8 O3 . . . . 148.71(18) ?
    Cu1 O4 C8 C5 . . . . -30.6(2) ?
    C4 C5 C8 O3 . . . . 142.9(2) ?
    C6 C5 C8 O3 . . . . -103.2(2) ?
    C4 C5 C8 O4 . . . . -37.8(3) ?
    C6 C5 C8 O4 . . . . 76.1(3) ?
loop_
    _geom_hbond_atom_site_label_D
    _geom_hbond_atom_site_label_H
    _geom_hbond_atom_site_label_A
    _geom_hbond_site_symmetry_A
    _geom_hbond_distance_DH
    _geom_hbond_distance_HA
    _geom_hbond_distance_DA
    _geom_hbond_angle_DHA
    O1W H1WA O1 4_554 0.842(17) 2.05(2) 2.835(3) 154(4)
    O1W H1WB O2 2 0.852(17) 1.91(2) 2.731(2) 161(3)
    O2W H2WA O1 3_554 0.871(17) 2.001(18) 2.870(2) 175(3)
    O2W H2WB O1W 4_554 0.795(18) 2.21(3) 2.920(3) 148(3)
    O2W H2WB O4 4_554 0.795(18) 2.20(3) 2.780(3) 130(3)
data_global
_journal_date_recd_electronic     2008-12-18
_journal_date_accepted     2009-01-05
_journal_name_full     'Acta Crystallographica, Section E'
_journal_year     2009
_journal_volume     65
_journal_issue      2
_journal_page_first     m169
_journal_page_last     m169
_journal_paper_category     QM
_journal_coeditor_code     AT2697
_publ_contact_author_name     'Rui-Ding Hu'
_publ_contact_author_address
;
  Zhejiang Key Laboratory for Reactive Chemistry on Solid Surfaces,
  Institute of Physical Chemistry,
  Zhejiang Normal University,
  Jinhua, Zhejiang 321004,
  P. R. China
;
_publ_contact_author_email     'huruiding@zjnu.cn'
_publ_contact_author_fax     '86-579-82282269'
_publ_contact_author_phone     '86-579-82283353'
_publ_section_title
;\
<i>catena</i>-Poly[[diaquacopper(II)]-\m-7-oxabicyclo[2.2.1]heptane-2,3-\
dicarboxylato]
;
loop_
    _publ_author_name
    _publ_author_address
    'Yun-Yun Wang'
;
Zhejiang Key Laboratory for Reactive Chemistry on Solid Surfaces,
Institute of Physical Chemistry,
Zhejiang Normal University,
Jinhua, Zhejiang 321004,
People's Republic of China
and
College of Chemistry and Life Science,
Zhejiang Normal University,
Jinhua 321004, Zhejiang,
People's Republic of China
;
    'Rui-Ding Hu'
;
Zhejiang Key Laboratory for Reactive Chemistry on Solid Surfaces,
Institute of Physical Chemistry,
Zhejiang Normal University,
Jinhua, Zhejiang 321004,
People's Republic of China
and
College of Chemistry and Life Science,
Zhejiang Normal University,
Jinhua 321004, Zhejiang,
People's Republic of China
;
    'Yan-Jun Wang'
;
Zhejiang Key Laboratory for Reactive Chemistry on Solid Surfaces,
Institute of Physical Chemistry,
Zhejiang Normal University,
Jinhua, Zhejiang 321004,
People's Republic of China
and
College of Chemistry and Life Science,
Zhejiang Normal University,
Jinhua 321004, Zhejiang,
People's Republic of China
;
