# Supplementary material for: catena-Poly[[diaqua­copper(II)]-μ-7-oxa­bicyclo­[2.2.1]heptane-2,3-dicarboxyl­ato]
Source: Acta Crystallogr Sect E Struct Rep Online. 2009 Jan 10;65(Pt 2):m169. doi: 10.1107/S1600536809000270 (PMC2968279; doi:10.1107/S1600536809000270)
Supplement: Supplementary file 2 [file e-65-0m169-Isup2.hkl]

# 
# h,k,l, Fc-squared, Fo-squared, sigma(Fo-squared) and status flag 
# 
data_I
_shelx_title ' a in Ia                          Iba2' 
_shelx_refln_list_code          4 
_shelx_F_calc_maximum      283.96 
_exptl_crystal_F_000      1160.00 
_reflns_d_resolution_high  0.7696 
 
loop_ 
 _symmetry_equiv_pos_as_xyz 
 'x, y, z' 
 '-x, -y, z' 
 '-x, y, z+1/2' 
 'x, -y, z+1/2' 
 'x+1/2, y+1/2, z+1/2' 
 '-x+1/2, -y+1/2, z+1/2' 
 '-x+1/2, y+1/2, z+1' 
 'x+1/2, -y+1/2, z+1' 
 
_cell_length_a    10.5512 
_cell_length_b    19.3389 
_cell_length_c     9.7435 
_cell_angle_alpha  90.000 
_cell_angle_beta   90.000 
_cell_angle_gamma  90.000 
 
_shelx_F_squared_multiplier     1.000 
 
loop_ 
 _refln_index_h 
 _refln_index_k 
 _refln_index_l 
 _refln_F_squared_calc 
 _refln_F_squared_meas 
 _refln_F_squared_sigma 
 _refln_observed_status 
   8   2 -10     1287.71     1406.84    114.36 o 
   8   4 -10      232.46      366.13     69.46 o 
   7   5 -10       37.62       32.58     49.91 o 
   6   6 -10      469.25      483.20     70.49 o 
   7   7 -10       75.06       46.81     50.55 o 
   8   1  -9      136.96      114.65     31.13 o 
   7   2  -9     2167.05     2280.41    131.13 o 
   9   2  -9      653.11      682.90     45.84 o 
   6   3  -9       64.41       31.95     32.03 o 
   8   3  -9      191.42      264.67     32.32 o 
   7   4  -9     2906.35     3211.05    115.00 o 
   9   4  -9     1311.13     1386.70     61.61 o 
   6   5  -9      120.89      134.87     41.33 o 
   8   5  -9      317.50      385.41     45.63 o 
   7   6  -9     3595.36     4236.84    282.13 o 
   9   6  -9      574.02      642.76     46.08 o 
   6   7  -9      272.10      241.80     46.41 o 
   8   7  -9       30.24       10.95     32.83 o 
   7   8  -9     1590.04     1682.31    158.91 o 
   6   9  -9       67.63       73.12     42.20 o 
   8   9  -9       44.65       22.89     34.58 o 
   5  10  -9     1035.54      940.57     81.38 o 
   7  10  -9      489.40      436.47     66.20 o 
   6  11  -9       78.16       84.72     44.11 o 
   7  12  -9      252.33      172.85     56.27 o 
   6  13  -9       53.76       36.08     45.86 o 
   6   0  -8     6748.77     7109.53    209.78 o 
   8   0  -8     7426.78     7955.13    335.85 o 
  10   0  -8     1523.28     1390.14     76.83 o 
   5   1  -8     1553.49     1592.06     89.23 o 
   7   1  -8     1338.63     1471.56     48.46 o 
   9   1  -8      341.44      307.67     29.35 o 
   4   2  -8     4998.22     4800.14    205.48 o 
   6   2  -8     4712.46     4914.40    121.26 o 
   8   2  -8     2983.14     3197.15     94.81 o 
  10   2  -8     1361.58     1458.45     56.60 o 
   3   3  -8      272.39      276.01     40.21 o 
   5   3  -8      591.57      541.13     30.95 o 
   7   3  -8      583.70      579.49     31.21 o 
   9   3  -8      414.60      359.50     35.34 o 
   4   4  -8     2960.93     2819.77     95.96 o 
   6   4  -8     2533.86     2735.58     78.34 o 
   8   4  -8      230.59      196.45     28.78 o 
  10   4  -8     1169.42     1256.40     53.56 o 
   3   5  -8      943.35      916.09     47.36 o 
   5   5  -8      269.56      213.51     29.44 o 
   7   5  -8       37.36       20.86     19.30 o 
   9   5  -8       83.19       58.69     26.63 o 
   4   6  -8      246.81      230.63     28.31 o 
   6   6  -8       74.03       71.24     18.12 o 
   8   6  -8       21.94        5.91     22.27 o 
  10   6  -8      185.87      187.13     28.94 o 
   3   7  -8       75.32       71.35     21.81 o 
   5   7  -8      555.39      475.28     32.15 o 
   7   7  -8       77.08       86.03     23.90 o 
   9   7  -8      152.88      144.84     29.91 o 
   4   8  -8     2109.56     2214.15     69.98 o 
   6   8  -8      875.73      931.58     56.41 o 
   8   8  -8        2.80       -7.42     23.11 o 
   3   9  -8      248.60      207.76     30.40 o 
   5   9  -8       52.80       76.75     26.34 o 
   7   9  -8       61.77       77.79     24.19 o 
   9   9  -8      524.64      500.06     67.38 o 
   4  10  -8     4228.28     4243.06    134.75 o 
   6  10  -8      695.12      662.09     69.14 o 
   8  10  -8      713.16      775.36     58.15 o 
   5  11  -8      284.96      199.32     45.62 o 
   7  11  -8      368.36      398.18     43.20 o 
   6  12  -8     1887.73     2054.15    124.46 o 
   8  12  -8     1435.88     1588.67    115.47 o 
   7  13  -8      154.88      125.41     52.13 o 
   2   1  -7      128.48      132.17     16.60 o 
   4   1  -7      206.74      198.04     16.31 o 
   6   1  -7      997.15      962.37     39.83 o 
   8   1  -7      185.52      201.51     21.52 o 
  10   1  -7       76.39       78.86     22.42 o 
   1   2  -7     5002.89     5072.71    200.99 o 
   3   2  -7      369.02      313.26     18.28 o 
   5   2  -7     1979.32     2069.52     56.47 o 
   7   2  -7     2542.51     2662.05     68.19 o 
   9   2  -7     1461.69     1477.82     51.95 o 
  11   2  -7      199.67      204.77     28.70 o 
   2   3  -7      866.79      859.55     57.78 o 
   4   3  -7      285.75      239.74     17.54 o 
   6   3  -7      476.94      468.41     25.01 o 
   8   3  -7      789.39      813.89     36.67 o 
  10   3  -7      203.97      265.38     28.82 o 
   1   4  -7    22213.72    22556.56    891.89 o 
   3   4  -7     7647.37     7588.12    185.18 o 
   5   4  -7     2757.53     2842.47     70.72 o 
   7   4  -7     1708.24     1850.76     47.96 o 
   9   4  -7     3088.91     3292.21     98.27 o 
  11   4  -7     1581.77     1586.24     59.74 o 
   2   5  -7      463.07      406.19     81.34 o 
   4   5  -7      118.96       90.72     16.39 o 
   6   5  -7       31.10       25.78     13.21 o 
   8   5  -7      494.77      488.59     29.47 o 
  10   5  -7      669.17      700.70     39.18 o 
   1   6  -7    12114.08    12820.17    471.52 o 
   3   6  -7    11886.50    12048.35    327.59 o 
   5   6  -7     3052.68     3223.88     78.25 o 
   7   6  -7     4025.17     4122.34     94.48 o 
   9   6  -7     3567.73     3836.06    135.90 o 
   2   7  -7      265.12      237.34     32.31 o 
   4   7  -7     1052.66     1001.19     35.49 o 
   6   7  -7     1232.99     1289.38     42.53 o 
   8   7  -7     1074.31     1097.89     50.83 o 
  10   7  -7      694.33      720.11     40.67 o 
   1   8  -7     7350.93     7626.03    311.77 o 
   3   8  -7     3673.66     3667.61    112.30 o 
   5   8  -7     3842.34     3990.14     90.26 o 
   7   8  -7     2681.72     2839.38     87.10 o 
   9   8  -7     2113.83     2240.20     78.07 o 
   2   9  -7     3094.68     3236.16    152.27 o 
   4   9  -7      245.90      234.11     21.55 o 
   6   9  -7      904.35      954.42     38.55 o 
   8   9  -7     1746.68     1723.01     65.79 o 
  10   9  -7      134.65      164.90     36.21 o 
   3  10  -7     1974.88     2036.99     77.45 o 
   5  10  -7     1827.20     1789.34     52.06 o 
   7  10  -7      993.83     1038.93     50.07 o 
   9  10  -7      416.03      394.74     38.57 o 
   2  11  -7      662.49      618.22     60.80 o 
   4  11  -7       75.74       52.46     23.33 o 
   6  11  -7      248.44      225.58     33.09 o 
   8  11  -7       56.63       68.02     26.26 o 
   3  12  -7      605.35      628.08     62.07 o 
   5  12  -7      264.14      268.65     33.29 o 
   7  12  -7       33.85       19.04     27.65 o 
   9  12  -7       49.00       18.35     27.38 o 
   2  13  -7      395.64      401.50     52.85 o 
   4  13  -7       76.32       55.39     37.51 o 
   6  13  -7       55.35       46.33     28.17 o 
   8  13  -7        1.33        7.70     30.51 o 
   3  14  -7      625.53      822.55     72.88 o 
   5  14  -7     1363.35     1389.19     94.81 o 
   7  14  -7      916.52     1005.90     62.99 o 
   6  15  -7      207.77      205.36     50.23 o 
   7  16  -7      610.21      674.17     77.96 o 
   0   0  -6    16787.48    15910.01    602.41 o 
   2   0  -6    22172.53    21752.37    602.70 o 
   4   0  -6    15008.14    14794.36    390.08 o 
   6   0  -6    10353.91    10841.08    292.81 o 
   8   0  -6     3589.72     3514.28     97.37 o 
  10   0  -6     1523.48     1643.96     78.00 o 
  12   0  -6     1499.18     1558.58     95.65 o 
   1   1  -6      774.07      844.84     25.64 o 
   3   1  -6     1781.20     1807.48     49.99 o 
   5   1  -6      466.47      455.13     23.27 o 
   7   1  -6      637.63      651.27     28.47 o 
   9   1  -6      112.07      156.29     21.01 o 
  11   1  -6      391.70      439.81     32.87 o 
   0   2  -6    18457.22    18370.55    492.61 o 
   2   2  -6    15294.42    14472.83    271.57 o 
   4   2  -6    12291.17    12169.40    232.48 o 
   6   2  -6     5112.85     5229.10    111.79 o 
   8   2  -6     1570.79     1591.08     42.31 o 
  10   2  -6     1499.19     1584.39     54.09 o 
  12   2  -6     1030.11     1055.75     49.82 o 
   1   3  -6       49.65       41.57      9.23 o 
   3   3  -6      409.76      442.62     21.24 o 
   5   3  -6      907.29     1005.34     32.38 o 
   7   3  -6      298.34      284.60     18.61 o 
   9   3  -6      909.63      893.92     40.21 o 
  11   3  -6     1084.38     1077.09     47.47 o 
   0   4  -6     2489.66     2594.57    130.57 o 
   2   4  -6     6410.65     6267.07    145.54 o 
   4   4  -6     5401.87     5303.49    110.61 o 
   6   4  -6     1787.61     1738.43     43.53 o 
   8   4  -6     1350.94     1402.19     40.29 o 
  10   4  -6      240.55      261.21     26.74 o 
   1   5  -6       78.02       82.18     13.03 o 
   3   5  -6      302.86      317.53     21.83 o 
   5   5  -6      994.46      995.55     30.31 o 
   7   5  -6       84.45       85.10     14.38 o 
   9   5  -6      125.63       78.41     23.17 o 
  11   5  -6      553.02      494.87     35.16 o 
   0   6  -6     2174.33     2440.31    114.76 o 
   2   6  -6     1618.58     1733.87     50.70 o 
   4   6  -6        4.60       23.06     11.13 o 
   6   6  -6     1112.82     1095.47     33.51 o 
   8   6  -6       35.72       42.17     16.74 o 
  10   6  -6      112.79       83.39     22.57 o 
   1   7  -6      939.03     1022.29     46.49 o 
   3   7  -6     1304.47     1312.03     43.84 o 
   5   7  -6      676.57      688.24     26.09 o 
   7   7  -6      271.65      263.31     19.42 o 
   9   7  -6      104.32       92.35     24.46 o 
  11   7  -6        5.32      -11.82     21.57 o 
   0   8  -6      830.15      878.26     60.32 o 
   2   8  -6     1577.64     1655.13     52.45 o 
   4   8  -6     2275.82     2305.23     65.06 o 
   6   8  -6     2023.95     2035.09     56.22 o 
   8   8  -6     1252.96     1279.68     46.25 o 
  10   8  -6     1108.07     1220.63     49.16 o 
   1   9  -6      242.34      195.98     35.45 o 
   3   9  -6     1826.91     1845.98     48.60 o 
   5   9  -6     1026.87     1080.90     36.96 o 
   7   9  -6      263.54      283.82     27.66 o 
   9   9  -6      106.54      127.78     27.79 o 
  11   9  -6      164.61      185.67     32.83 o 
   0  10  -6     6733.04     6904.88    287.93 o 
   2  10  -6     4132.44     3928.17    120.85 o 
   4  10  -6     3072.65     3138.60     71.92 o 
   6  10  -6     5553.22     5626.62    120.88 o 
   8  10  -6     3761.76     3977.76    113.68 o 
  10  10  -6      683.37      706.85     46.97 o 
   1  11  -6      363.17      402.37     46.17 o 
   3  11  -6     1455.25     1438.27     61.39 o 
   5  11  -6      356.44      339.96     23.49 o 
   7  11  -6     1151.32     1298.02     52.97 o 
   9  11  -6      171.76      189.38     30.76 o 
   0  12  -6     4604.76     4507.09    195.35 o 
   2  12  -6     3755.32     3897.21    118.77 o 
   4  12  -6     7561.14     7512.92    171.37 o 
   6  12  -6     7765.91     8194.96    241.21 o 
   8  12  -6     3027.49     3415.60    103.02 o 
  10  12  -6      946.76     1032.25    119.01 o 
   1  13  -6      668.12      730.36     64.77 o 
   3  13  -6      872.72      888.59     48.95 o 
   5  13  -6      487.76      459.01     31.99 o 
   7  13  -6       99.71       94.97     31.45 o 
   9  13  -6      162.51      146.31     31.37 o 
   2  14  -6     3684.75     3737.79    173.97 o 
   4  14  -6     6450.31     6703.57    200.62 o 
   6  14  -6     2792.20     2769.58    108.51 o 
   8  14  -6     1734.99     1889.16    123.58 o 
   1  15  -6      393.69      340.54     51.98 o 
   3  15  -6      418.38      447.38     37.81 o 
   5  15  -6      254.51      252.88     47.92 o 
   7  15  -6      147.61      148.85     35.31 o 
   2  16  -6      767.67      846.95     74.63 o 
   4  16  -6     2312.52     2407.41    135.34 o 
   6  16  -6     1134.74     1180.58     94.18 o 
   8  16  -6      233.93      230.70     58.81 o 
   5  17  -6      437.18      471.28     61.12 o 
   7  17  -6       72.45       26.62     44.74 o 
   4  18  -6        5.56       19.31     34.97 o 
   6  18  -6      444.64      555.52     69.86 o 
   5  19  -6      227.18      175.32     52.13 o 
   2   1  -5     3070.42     3048.80     52.94 o 
   4   1  -5     1156.17     1172.53     33.46 o 
   6   1  -5      446.01      440.80     21.66 o 
   8   1  -5      904.11      876.83     27.57 o 
  10   1  -5       43.14       42.19     17.84 o 
  12   1  -5       46.68       20.08     20.87 o 
   1   2  -5    10673.72    10972.89    192.38 o 
   3   2  -5     9590.02     9503.60    178.02 o 
   5   2  -5     2267.06     2407.92     61.21 o 
   7   2  -5     1346.15     1306.28     35.11 o 
   9   2  -5     1071.38     1083.38     35.93 o 
  11   2  -5      716.74      776.87     39.13 o 
   2   3  -5     2175.03     2265.56     40.86 o 
   4   3  -5     1729.67     1822.78     45.84 o 
   6   3  -5     3277.28     3271.96     67.88 o 
   8   3  -5      780.44      780.71     25.70 o 
  10   3  -5      427.04      422.07     34.54 o 
  12   3  -5      321.95      332.43     31.40 o 
   1   4  -5    15448.53    14702.25    246.39 o 
   3   4  -5    13464.35    12917.85    248.48 o 
   5   4  -5     7882.76     7698.74    135.17 o 
   7   4  -5     3369.11     3386.60     62.57 o 
   9   4  -5     1711.72     1789.54     48.42 o 
  11   4  -5     2632.11     2647.44     75.74 o 
   2   5  -5     1657.72     1632.27     36.35 o 
   4   5  -5      194.72      216.05     15.02 o 
   6   5  -5      875.64      851.80     27.88 o 
   8   5  -5     2849.98     2920.48     64.75 o 
  10   5  -5      634.30      624.59     34.17 o 
  12   5  -5      705.61      702.78     39.96 o 
   1   6  -5    16772.88    15695.13    265.84 o 
   3   6  -5    13918.78    13527.05    263.00 o 
   5   6  -5    16718.87    16817.45    286.10 o 
   7   6  -5     6421.86     6365.70    114.69 o 
   9   6  -5     3459.15     3465.49     77.25 o 
  11   6  -5     1689.24     1744.61     59.74 o 
   2   7  -5      308.73      274.06     13.72 o 
   4   7  -5      748.66      754.93     24.23 o 
   6   7  -5      369.73      380.11     17.54 o 
   8   7  -5     1383.86     1391.64     40.67 o 
  10   7  -5      832.79      809.39     47.29 o 
  12   7  -5      407.61      335.30     65.80 o 
   1   8  -5    20792.87    20889.87    450.40 o 
   3   8  -5    10374.50    10248.74    178.76 o 
   5   8  -5     3857.69     3844.14     76.20 o 
   7   8  -5     3952.39     4084.13     82.76 o 
   9   8  -5     3650.59     3934.77     94.68 o 
  11   8  -5      777.74      737.36     39.40 o 
   2   9  -5      515.81      548.23     31.17 o 
   4   9  -5       15.43       -5.81     10.73 o 
   6   9  -5      960.28      960.74     31.84 o 
   8   9  -5      148.07      136.13     19.74 o 
  10   9  -5     1004.13     1023.06     45.16 o 
   1  10  -5     5974.67     6158.31    142.55 o 
   3  10  -5     2901.10     2835.23     63.00 o 
   5  10  -5       84.09       72.26     14.73 o 
   7  10  -5     2835.51     2844.00     72.79 o 
   9  10  -5     1053.64     1117.29     53.30 o 
  11  10  -5      587.81      568.58     42.10 o 
   2  11  -5      243.36      254.47     25.91 o 
   4  11  -5       17.97        9.28     12.50 o 
   6  11  -5      540.54      537.87     27.43 o 
   8  11  -5      475.35      426.59     34.18 o 
  10  11  -5      182.89      171.75     25.42 o 
   1  12  -5      496.27      474.53     28.68 o 
   3  12  -5       94.69       87.66     35.09 o 
   5  12  -5      436.62      458.39     25.01 o 
   7  12  -5      145.31      133.88     24.24 o 
   9  12  -5       51.63       55.09     24.99 o 
   2  13  -5      515.75      540.95     36.85 o 
   4  13  -5     1246.82     1253.00     57.60 o 
   6  13  -5       83.86       96.94     22.28 o 
   8  13  -5      401.08      380.98     34.38 o 
  10  13  -5       40.40       67.42     28.61 o 
   1  14  -5      385.40      382.19     32.85 o 
   3  14  -5      300.19      362.89     32.42 o 
   5  14  -5     1621.65     1625.88     68.94 o 
   7  14  -5     1634.94     1808.69     82.10 o 
   9  14  -5      435.99      441.82     38.36 o 
   2  15  -5     1493.13     1539.28     66.22 o 
   4  15  -5      125.04      114.18     26.88 o 
   6  15  -5       53.90       64.11     28.19 o 
   8  15  -5        3.76      -11.99     28.82 o 
   1  16  -5     1486.00     1469.04     67.02 o 
   3  16  -5     4105.94     4310.48    135.82 o 
   5  16  -5     4189.45     4309.13    201.31 o 
   7  16  -5     1925.70     1948.61    125.01 o 
   9  16  -5      221.86      159.23     39.50 o 
   2  17  -5       59.88       19.46     45.78 o 
   4  17  -5      130.58      112.77     40.37 o 
   6  17  -5       28.40       33.30     40.13 o 
   8  17  -5      129.43      111.34     51.02 o 
   1  18  -5     1038.56     1222.25    115.71 o 
   3  18  -5     4030.23     4237.52    199.24 o 
   5  18  -5     4280.30     4359.83    205.52 o 
   7  18  -5      962.30      910.45     87.26 o 
   2  19  -5      129.85      197.33     46.33 o 
   4  19  -5      852.97      849.25     82.25 o 
   6  19  -5      256.50      211.08     54.36 o 
   3  20  -5     1271.77     1349.93     99.18 o 
   5  20  -5      981.45     1133.37     91.71 o 
   2  21  -5       22.47      -12.80     39.74 o 
   4  21  -5      223.68      139.48     53.49 o 
   3  22  -5      195.06      187.40     54.84 o 
   0   0  -4    34243.57    34285.53   1319.26 o 
   2   0  -4    48403.38    46827.42    984.19 o 
   4   0  -4    16609.33    16082.70    468.30 o 
   6   0  -4    26148.08    25891.60    696.72 o 
   8   0  -4    10654.19    10470.11    239.52 o 
  10   0  -4     1320.82     1377.15     67.04 o 
  12   0  -4     1755.36     1775.87     89.01 o 
   1   1  -4     4594.62     4767.12     96.43 o 
   3   1  -4     5240.03     5650.78    102.00 o 
   5   1  -4     4477.05     4955.56    101.86 o 
   7   1  -4     1052.04     1099.74     28.80 o 
   9   1  -4       61.33       77.16     11.82 o 
  11   1  -4      663.44      650.52     34.43 o 
   0   2  -4    20590.40    19261.44    497.22 o 
   2   2  -4    11101.82     9912.99    152.01 o 
   4   2  -4    17669.63    17182.75    317.76 o 
   6   2  -4    13959.13    13559.10    235.01 o 
   8   2  -4     5073.84     5108.71     92.18 o 
  10   2  -4     2974.71     2923.32     75.70 o 
  12   2  -4     1279.73     1301.44     49.79 o 
   1   3  -4     1259.27     1255.71     27.51 o 
   3   3  -4    10134.15    10619.10    183.19 o 
   5   3  -4      754.72      796.98     24.54 o 
   7   3  -4     1672.35     1756.08     36.64 o 
   9   3  -4     2905.72     2890.82     57.32 o 
  11   3  -4      248.11      243.81     24.60 o 
   0   4  -4     7706.67     7527.54    188.91 o 
   2   4  -4     4393.30     3815.98     62.97 o 
   4   4  -4    14190.43    14419.00    249.02 o 
   6   4  -4     1514.36     1451.98     32.71 o 
   8   4  -4     2228.74     2251.80     47.29 o 
  10   4  -4     1268.05     1266.91     46.30 o 
  12   4  -4      382.20      388.75     30.85 o 
   1   5  -4     4253.96     4552.26     82.39 o 
   3   5  -4     3808.19     4069.43     75.78 o 
   5   5  -4     1244.80     1368.38     33.55 o 
   7   5  -4       35.82       28.60      9.28 o 
   9   5  -4       88.41       79.68     12.72 o 
  11   5  -4      129.93      117.18     21.50 o 
   0   6  -4     9925.25    10214.33    277.14 o 
   2   6  -4     1630.67     1617.39     35.12 o 
   4   6  -4      505.33      463.14     18.14 o 
   6   6  -4     1399.32     1390.69     32.78 o 
   8   6  -4      154.08      173.81     14.60 o 
  10   6  -4       10.93       31.29     17.06 o 
  12   6  -4       65.24       64.44     21.99 o 
   1   7  -4      156.32      167.71      8.86 o 
   3   7  -4      225.72      241.73     11.58 o 
   5   7  -4      854.45      856.21     23.84 o 
   7   7  -4     1530.35     1403.57     34.02 o 
   9   7  -4      588.23      569.15     26.58 o 
  11   7  -4       84.44       83.68     21.10 o 
   0   8  -4     4237.50     4218.44     89.71 o 
   2   8  -4     5573.82     5584.13     95.03 o 
   4   8  -4     8503.32     8615.85    147.97 o 
   6   8  -4     4132.92     4112.13     70.69 o 
   8   8  -4     1120.72     1177.10     35.32 o 
  10   8  -4      749.41      765.27     37.80 o 
  12   8  -4      342.25      305.19     30.26 o 
   1   9  -4      372.75      355.50     13.97 o 
   3   9  -4      815.00      799.65     20.01 o 
   5   9  -4     1601.45     1541.84     34.80 o 
   7   9  -4      489.62      506.96     23.04 o 
   9   9  -4     1084.65     1079.57     37.31 o 
  11   9  -4       52.39       59.06     24.03 o 
   0  10  -4    26752.00    27123.83    721.64 o 
   2  10  -4    11147.77    10645.11    178.29 o 
   4  10  -4     4111.34     4051.54     69.54 o 
   6  10  -4     2937.57     2953.89     65.37 o 
   8  10  -4     4089.90     4190.50     96.58 o 
  10  10  -4     2361.77     2301.53     76.81 o 
   1  11  -4      253.53      275.43     16.93 o 
   3  11  -4     1670.22     1678.89     35.39 o 
   5  11  -4     1504.00     1398.89     45.44 o 
   7  11  -4      303.42      311.86     22.61 o 
   9  11  -4      495.27      519.47     27.31 o 
  11  11  -4      378.37      402.17     38.10 o 
   0  12  -4    21574.55    20869.83    567.05 o 
   2  12  -4    10798.67    10786.57    189.36 o 
   4  12  -4     1188.67     1284.06     39.67 o 
   6  12  -4     6534.87     6503.94    156.99 o 
   8  12  -4     4618.62     4471.79    120.87 o 
  10  12  -4     2097.65     2078.91     91.96 o 
   1  13  -4      611.62      621.54     27.26 o 
   3  13  -4     1456.78     1385.30     57.92 o 
   5  13  -4     1617.44     1579.77     45.96 o 
   7  13  -4      312.95      275.69     28.33 o 
   9  13  -4      183.71      199.40     58.82 o 
   0  14  -4     4232.44     4029.08    128.66 o 
   2  14  -4     6986.66     6856.09    164.64 o 
   4  14  -4     5095.70     4992.03    154.90 o 
   6  14  -4     3656.78     3771.24     99.59 o 
   8  14  -4     1949.94     2126.54     87.27 o 
  10  14  -4      683.24      641.51     54.60 o 
   1  15  -4       26.40       17.27     14.16 o 
   3  15  -4      246.67      222.61     28.91 o 
   5  15  -4       60.67       52.74     37.59 o 
   7  15  -4      350.62      328.20     38.78 o 
   9  15  -4      277.26      272.93     35.88 o 
   0  16  -4      882.86      922.95     50.57 o 
   2  16  -4      927.85      942.51     41.76 o 
   4  16  -4     5142.11     5001.17    156.54 o 
   6  16  -4      862.14      938.58     78.52 o 
   8  16  -4       77.23       61.99     38.50 o 
   1  17  -4       95.18       86.61     20.58 o 
   3  17  -4      293.57      309.62     34.73 o 
   5  17  -4       94.35       38.39     37.19 o 
   7  17  -4      120.61       80.11     43.87 o 
   9  17  -4      103.85      111.82     37.39 o 
   0  18  -4      829.10      833.21     52.98 o 
   2  18  -4      134.96      115.76     29.58 o 
   4  18  -4      194.19      267.75     50.39 o 
   6  18  -4       33.52       30.36     39.50 o 
   8  18  -4      220.25      162.05     52.21 o 
   1  19  -4      244.08      231.18     27.49 o 
   3  19  -4       75.72       54.20     39.34 o 
   5  19  -4       86.74       50.55     42.36 o 
   7  19  -4       13.94      -16.61     39.58 o 
   0  20  -4      373.86      400.86     57.94 o 
   2  20  -4      296.17      374.24     56.90 o 
   4  20  -4      711.54      749.67     75.58 o 
   6  20  -4       37.88       69.78     46.17 o 
   1  21  -4       19.43       71.21     44.19 o 
   3  21  -4       89.22       67.47     47.05 o 
   5  21  -4       74.97       39.58     44.43 o 
   0  22  -4     1505.15     1726.16    116.35 o 
   2  22  -4      918.33     1119.06     96.64 o 
   4  22  -4      534.41      592.16     72.88 o 
   1  23  -4       65.83       88.85     50.39 o 
   3  23  -4       31.08       55.23     50.55 o 
   2   1  -3     5658.46     5519.25    105.91 o 
   4   1  -3      228.09      244.26     12.73 o 
   6   1  -3     1815.03     1856.68     31.18 o 
   8   1  -3     1213.13     1238.29     30.44 o 
  10   1  -3      264.48      250.12     21.97 o 
  12   1  -3       14.62       20.91     17.11 o 
   1   2  -3     5072.07     4942.82     92.02 o 
   3   2  -3     1298.64     1061.72     26.12 o 
   5   2  -3    12507.89    12478.69    210.33 o 
   7   2  -3     6794.50     6771.71    101.67 o 
   9   2  -3      552.01      534.88     20.81 o 
  11   2  -3      971.20      910.32     39.26 o 
  13   2  -3      265.03      281.21     27.98 o 
   2   3  -3    10892.59    11060.60    209.94 o 
   4   3  -3      491.11      538.63     15.04 o 
   6   3  -3     6138.77     6396.08    103.74 o 
   8   3  -3     1087.42     1095.02     28.76 o 
  10   3  -3      167.30      165.94     19.87 o 
  12   3  -3      169.00      155.47     22.62 o 
   1   4  -3     8155.79     7111.53    139.75 o 
   3   4  -3    40364.13    40247.91    605.61 o 
   5   4  -3    15648.12    15181.64    237.64 o 
   7   4  -3     6616.27     6438.29     98.50 o 
   9   4  -3     4258.13     4037.84     74.13 o 
  11   4  -3     2186.71     2192.31     63.99 o 
  13   4  -3      746.74      818.69     40.80 o 
   2   5  -3     1436.05     1630.89     30.69 o 
   4   5  -3      906.25      881.39     21.41 o 
   6   5  -3      779.38      825.16     22.10 o 
   8   5  -3     1130.87     1103.13     26.30 o 
  10   5  -3      732.86      757.28     35.02 o 
  12   5  -3      340.90      400.63     30.03 o 
   1   6  -3    24575.83    23101.05    328.83 o 
   3   6  -3    35938.14    36162.95    547.36 o 
   5   6  -3    14887.84    14635.06    223.06 o 
   7   6  -3     3060.48     2950.33     54.43 o 
   9   6  -3     9028.65     8853.55    159.32 o 
  11   6  -3     4059.77     4143.94    101.51 o 
   2   7  -3     2603.90     2606.22     41.97 o 
   4   7  -3     2892.53     3152.56     44.27 o 
   6   7  -3     2763.10     2763.56     54.21 o 
   8   7  -3     1904.71     1945.96     39.04 o 
  10   7  -3      735.80      755.49     35.96 o 
  12   7  -3      439.17      457.11     32.22 o 
   1   8  -3    28256.01    25895.84    360.40 o 
   3   8  -3     5723.52     5312.58     76.77 o 
   5   8  -3     5431.35     5350.13     82.73 o 
   7   8  -3     6672.48     6616.12    110.18 o 
   9   8  -3     3817.09     3850.36     80.62 o 
  11   8  -3     2253.46     2239.29     65.98 o 
   2   9  -3     4008.85     4089.07     62.77 o 
   4   9  -3      671.61      635.46     22.37 o 
   6   9  -3     2042.40     2129.82     40.51 o 
   8   9  -3      429.36      426.51     21.26 o 
  10   9  -3      132.61      135.28     20.63 o 
  12   9  -3      262.96      282.67     33.41 o 
   1  10  -3    13230.91    12711.89    199.48 o 
   3  10  -3     1677.59     1538.06     26.26 o 
   5  10  -3     1227.62     1204.71     27.97 o 
   7  10  -3     4378.83     4372.52     96.13 o 
   9  10  -3     1016.57      970.84     34.97 o 
  11  10  -3      391.52      361.95     34.74 o 
   2  11  -3      133.28      102.81      9.11 o 
   4  11  -3     1916.58     1992.88     37.20 o 
   6  11  -3      231.77      231.25     16.18 o 
   8  11  -3      379.99      364.31     23.05 o 
  10  11  -3       90.20      104.50     25.51 o 
   1  12  -3     1904.67     1903.09     44.81 o 
   3  12  -3      290.99      289.92     16.70 o 
   5  12  -3     1481.67     1479.72     38.10 o 
   7  12  -3       20.44       21.63     12.32 o 
   9  12  -3      427.66      380.88     27.26 o 
  11  12  -3      121.17      106.44     27.77 o 
   2  13  -3      867.30      907.12     28.53 o 
   4  13  -3      170.03      139.12     15.94 o 
   6  13  -3      124.98       92.65     16.59 o 
   8  13  -3      165.83      145.93     25.36 o 
  10  13  -3      230.02      242.86     31.41 o 
   1  14  -3     5221.32     5435.73    101.56 o 
   3  14  -3     2060.16     2111.43     65.27 o 
   5  14  -3      749.19      781.11     32.21 o 
   7  14  -3      756.61      762.71     43.68 o 
   9  14  -3      515.06      444.86     35.55 o 
   2  15  -3      204.33      191.68     17.99 o 
   4  15  -3      259.41      258.32     23.67 o 
   6  15  -3      296.87      290.22     28.11 o 
   8  15  -3        7.82       -4.30     20.78 o 
  10  15  -3      189.52      132.65     30.42 o 
   1  16  -3     4252.57     4437.86     96.05 o 
   3  16  -3     5446.97     5477.44    133.57 o 
   5  16  -3     1049.01      975.14     83.76 o 
   7  16  -3      890.41      971.16     79.87 o 
   9  16  -3     1353.70     1319.31     72.71 o 
   2  17  -3     1619.35     1592.54     56.03 o 
   4  17  -3      352.18      325.81     28.23 o 
   6  17  -3      174.50      187.72     45.38 o 
   8  17  -3      260.42      241.20     52.77 o 
   1  18  -3     4652.89     4893.03    125.66 o 
   3  18  -3     4011.65     4122.76    110.19 o 
   5  18  -3     2543.03     2585.82    140.75 o 
   7  18  -3      901.77      902.90     86.15 o 
   2  19  -3       54.45       47.56     22.34 o 
   4  19  -3       57.68       33.55     25.90 o 
   6  19  -3       88.86       22.25     40.69 o 
   8  19  -3      679.13      761.35     81.06 o 
   1  20  -3     3506.71     3884.43    109.38 o 
   3  20  -3     1346.50     1392.12     69.43 o 
   5  20  -3     1825.82     2025.30    125.01 o 
   7  20  -3     1117.64     1258.78    102.12 o 
   2  21  -3      169.85      104.96     47.96 o 
   4  21  -3       20.05       17.25     44.19 o 
   6  21  -3      187.78      150.60     54.52 o 
   1  22  -3      663.52      751.44     54.82 o 
   3  22  -3      538.62      638.14     87.98 o 
   5  22  -3      199.01      187.72     56.11 o 
   2  23  -3       10.11       29.56     32.61 o 
   4  23  -3       10.27        5.01     47.21 o 
   1  24  -3      200.31      171.62     40.17 o 
   0   0  -2    46232.01    43834.25   1702.96 o 
   2   0  -2    22748.28    21271.53    730.20 o 
   4   0  -2    23065.71    22613.00    598.32 o 
   6   0  -2    24127.34    23442.51    384.64 o 
   8   0  -2    18220.93    17881.18    395.95 o 
  10   0  -2     4089.88     3910.26    100.90 o 
  12   0  -2     1604.62     1529.73    106.22 o 
   1   1  -2      867.11      844.17     19.62 o 
   3   1  -2     3503.36     3877.20     78.93 o 
   5   1  -2     4695.24     4800.99     61.17 o 
   7   1  -2     3389.67     3298.59     52.07 o 
   9   1  -2     2574.45     2545.50     51.49 o 
  11   1  -2     1329.01     1432.26     49.23 o 
  13   1  -2      258.47      245.24     26.02 o 
   0   2  -2    30170.30    28903.25    720.63 o 
   2   2  -2    22707.17    22058.34    475.51 o 
   4   2  -2    20763.29    20589.31    287.94 o 
   6   2  -2    22362.92    21923.41    289.86 o 
   8   2  -2    10353.16    10131.63    163.97 o 
  10   2  -2     3248.00     3160.40     58.11 o 
  12   2  -2     1018.29      953.80     40.98 o 
   1   3  -2    21518.07    21965.16    406.93 o 
   3   3  -2     6745.55     6917.73     98.74 o 
   5   3  -2      241.87      238.10      9.34 o 
   7   3  -2       52.90       57.41      7.39 o 
   9   3  -2      128.56      161.94     12.26 o 
  11   3  -2      159.07      165.71     20.41 o 
  13   3  -2      407.12      410.36     30.52 o 
   0   4  -2    25432.55    25260.62    664.49 o 
   2   4  -2     5771.88     5205.42     82.92 o 
   4   4  -2     7269.65     7137.71     98.28 o 
   6   4  -2     7842.37     7893.60    119.38 o 
   8   4  -2     3719.60     3601.13     56.60 o 
  10   4  -2     1488.46     1456.29     35.05 o 
  12   4  -2     1202.02     1187.49     46.54 o 
   1   5  -2     1065.57     1111.65     21.82 o 
   3   5  -2     2767.79     2865.95     42.34 o 
   5   5  -2     1809.92     1907.93     33.51 o 
   7   5  -2      426.25      429.24     14.62 o 
   9   5  -2       11.52       20.47      9.05 o 
  11   5  -2      148.29      175.08     21.20 o 
  13   5  -2      283.30      252.44     27.15 o 
   0   6  -2     3371.18     3483.67     83.41 o 
   2   6  -2     4588.83     4789.14     67.07 o 
   4   6  -2     1140.96     1287.82     25.07 o 
   6   6  -2     1335.50     1316.16     28.79 o 
   8   6  -2     1165.39     1173.78     30.10 o 
  10   6  -2       74.06       63.84     12.96 o 
  12   6  -2      127.72      135.73     21.47 o 
   1   7  -2     3370.21     3230.86     50.34 o 
   3   7  -2      103.30       95.95      7.79 o 
   5   7  -2     4173.42     4360.13     73.27 o 
   7   7  -2      294.13      288.34     14.81 o 
   9   7  -2     1099.21      992.43     33.09 o 
  11   7  -2      190.65      198.11     22.76 o 
   0   8  -2    12700.90    12549.03    276.79 o 
   2   8  -2     5639.04     5578.96     72.87 o 
   4   8  -2     1979.87     1941.55     32.09 o 
   6   8  -2     2720.61     2631.38     52.05 o 
   8   8  -2      732.79      719.44     24.27 o 
  10   8  -2      406.77      478.74     28.36 o 
  12   8  -2      936.66      953.41     50.61 o 
   1   9  -2      664.50      617.74     14.49 o 
   3   9  -2      622.56      651.35     14.67 o 
   5   9  -2      531.61      558.17     17.64 o 
   7   9  -2       81.99       72.35     10.49 o 
   9   9  -2      599.35      628.39     26.87 o 
  11   9  -2     1122.67     1087.25     51.95 o 
   0  10  -2    19594.26    18935.28    395.55 o 
   2  10  -2    10837.88     9852.99    134.05 o 
   4  10  -2     8266.60     8112.55    123.01 o 
   6  10  -2     7771.14     7811.60    119.42 o 
   8  10  -2     3719.02     3799.99     78.23 o 
  10  10  -2      701.38      772.20     42.97 o 
  12  10  -2      580.01      611.45     42.75 o 
   1  11  -2      416.75      429.14     14.21 o 
   3  11  -2     1941.99     1990.84     34.23 o 
   5  11  -2     1809.46     1913.70     37.70 o 
   7  11  -2       85.36       79.11     11.78 o 
   9  11  -2     1078.81     1058.51     39.89 o 
  11  11  -2      550.11      513.99     38.95 o 
   0  12  -2    20327.24    19152.14    415.41 o 
   2  12  -2    19514.82    19178.56    290.51 o 
   4  12  -2    10807.36    10853.54    160.51 o 
   6  12  -2     6497.77     6601.46    109.83 o 
   8  12  -2     3403.00     3420.73     74.98 o 
  10  12  -2      852.06      912.22     48.17 o 
   1  13  -2      388.09      416.80     16.88 o 
   3  13  -2     1295.54     1268.35     30.59 o 
   5  13  -2       76.45       44.57     12.53 o 
   7  13  -2      490.29      515.04     25.65 o 
   9  13  -2      671.90      618.15     42.82 o 
  11  13  -2      336.39      343.91     51.90 o 
   0  14  -2    10514.57    10522.26    239.61 o 
   2  14  -2     8067.27     8057.11    127.90 o 
   4  14  -2     5945.62     6077.79    144.92 o 
   6  14  -2     3042.46     3012.56     66.96 o 
   8  14  -2      885.01      926.32     39.92 o 
  10  14  -2     1768.14     1892.10    122.23 o 
   1  15  -2     1169.88     1160.86     33.93 o 
   3  15  -2     1294.64     1276.63     47.70 o 
   5  15  -2       29.59       16.61     14.12 o 
   7  15  -2      405.03      393.43     26.68 o 
   9  15  -2      560.24      513.27     37.62 o 
   0  16  -2     4073.96     4002.91    120.31 o 
   2  16  -2     2388.60     2340.70     53.60 o 
   4  16  -2     1943.01     1938.47     79.25 o 
   6  16  -2      927.65      927.07     45.57 o 
   8  16  -2      665.95      674.63     50.48 o 
  10  16  -2      554.71      459.48     49.45 o 
   1  17  -2      590.42      601.76     29.89 o 
   3  17  -2      375.14      349.46     27.79 o 
   5  17  -2      296.65      230.53     31.56 o 
   7  17  -2       75.71       72.37     27.53 o 
   9  17  -2       37.71        1.97     24.76 o 
   0  18  -2      864.94      869.99     52.84 o 
   2  18  -2      389.17      433.99     30.94 o 
   4  18  -2       55.35       66.41     40.29 o 
   6  18  -2       73.97      144.82     30.47 o 
   8  18  -2        4.24       31.79     40.77 o 
   1  19  -2      975.89      924.93     45.93 o 
   3  19  -2     1023.96     1042.95     58.79 o 
   5  19  -2      101.88      136.79     31.18 o 
   7  19  -2      104.64      119.69     48.24 o 
   0  20  -2      380.44      380.94     41.40 o 
   2  20  -2      484.23      525.85     45.05 o 
   4  20  -2      837.97      814.94     83.61 o 
   6  20  -2      513.75      468.38     45.93 o 
   8  20  -2      238.36      184.22     56.19 o 
   1  21  -2      106.72      125.48     32.10 o 
   3  21  -2       74.76       45.06     83.37 o 
   5  21  -2       23.06      -12.87     32.46 o 
   7  21  -2      142.55      145.75     54.68 o 
   0  22  -2      820.01      860.22     86.47 o 
   2  22  -2      769.10      809.84     79.43 o 
   4  22  -2     1262.85     1344.32     72.24 o 
   6  22  -2     1840.80     1791.57    127.16 o 
   1  23  -2       12.73        8.70     32.06 o 
   3  23  -2       69.26       88.46     48.08 o 
   5  23  -2      302.94      274.82     43.84 o 
   0  24  -2      349.10      282.05     63.26 o 
   2  24  -2      467.74      506.44     51.79 o 
   2   1  -1     4174.47     4256.92     93.74 o 
   4   1  -1     3673.43     4035.99     49.73 o 
   6   1  -1      477.04      481.23      9.67 o 
   8   1  -1       59.98       61.75      7.59 o 
  10   1  -1      114.83       88.23     10.03 o 
  12   1  -1      409.62      464.48     28.77 o 
   1   2  -1    47608.81    48895.09   1051.89 o 
   3   2  -1    14385.73    15174.08    217.99 o 
   5   2  -1     1335.84     1260.63     19.75 o 
   7   2  -1     3634.94     3646.45     56.43 o 
   9   2  -1     2967.26     2936.10     51.27 o 
  11   2  -1      275.56      305.97     23.40 o 
  13   2  -1      557.90      553.87     33.11 o 
   2   3  -1     4454.79     4659.16     71.61 o 
   4   3  -1     5694.64     5912.01     79.48 o 
   6   3  -1     1205.43     1174.11     20.74 o 
   8   3  -1      280.32      286.77     13.27 o 
  10   3  -1       20.43       24.19      8.72 o 
  12   3  -1     1269.41     1314.53     47.72 o 
   1   4  -1    17215.52    16215.41    260.63 o 
   3   4  -1    25811.15    25181.59    343.25 o 
   5   4  -1    24840.05    25159.27    324.71 o 
   7   4  -1     7715.29     7745.17    115.71 o 
   9   4  -1     4713.27     4583.53     84.23 o 
  11   4  -1     2290.67     2266.76     56.88 o 
  13   4  -1      776.19      766.22     38.56 o 
   2   5  -1    16179.49    16575.33    214.68 o 
   4   5  -1     4073.16     4087.76     58.65 o 
   6   5  -1      837.91      837.06     20.97 o 
   8   5  -1     1279.32     1285.73     29.77 o 
  10   5  -1     1390.43     1347.14     40.08 o 
  12   5  -1     1026.80      936.50     39.90 o 
   1   6  -1    13616.06    12326.45    168.69 o 
   3   6  -1    68224.34    70437.41    977.87 o 
   5   6  -1    30415.60    30244.27    412.61 o 
   7   6  -1     7725.24     7656.99    110.33 o 
   9   6  -1     2358.48     2298.96     53.20 o 
  11   6  -1     4910.56     4684.15    110.78 o 
  13   6  -1     1316.71     1309.04     58.28 o 
   2   7  -1     1888.35     1913.13     27.74 o 
   4   7  -1     6593.39     7206.77    102.93 o 
   6   7  -1     2772.01     2832.42     49.06 o 
   8   7  -1      393.57      418.40     21.90 o 
  10   7  -1      817.09      876.00     36.23 o 
  12   7  -1     1411.84     1390.14     58.03 o 
   1   8  -1    13005.78    12514.81    174.87 o 
   3   8  -1    26961.27    26654.35    373.13 o 
   5   8  -1    20598.90    20380.04    308.83 o 
   7   8  -1     8570.54     8442.82    132.86 o 
   9   8  -1     2711.20     2659.74     59.15 o 
  11   8  -1     1309.58     1378.61     58.43 o 
   2   9  -1     1007.24     1018.51     19.53 o 
   4   9  -1     6312.10     6760.52     94.31 o 
   6   9  -1      441.12      447.70     19.51 o 
   8   9  -1       69.54       85.25     13.07 o 
  10   9  -1      516.03      563.44     47.54 o 
  12   9  -1      733.58      693.16     58.31 o 
   1  10  -1     8986.64     8544.14    128.77 o 
   3  10  -1     4830.37     4599.02     66.82 o 
   5  10  -1     7982.36     7835.95    135.16 o 
   7  10  -1     4162.76     4144.66     90.58 o 
   9  10  -1     1544.59     1564.61     49.27 o 
  11  10  -1      148.18      124.29     32.54 o 
   2  11  -1     1619.54     1606.70     29.93 o 
   4  11  -1       19.36       37.11      7.64 o 
   6  11  -1       56.07       68.16     12.48 o 
   8  11  -1      134.40      144.51     17.90 o 
  10  11  -1      253.26      239.25     35.45 o 
  12  11  -1      498.93      461.62     43.02 o 
   1  12  -1      786.90      798.43     21.64 o 
   3  12  -1      172.50      178.60     11.80 o 
   5  12  -1      992.86      910.75     28.93 o 
   7  12  -1      199.10      173.84     14.09 o 
   9  12  -1       75.97       56.45     17.31 o 
  11  12  -1      171.47      169.34     39.18 o 
   2  13  -1     3620.24     3408.63     74.56 o 
   4  13  -1      461.58      458.30     26.17 o 
   6  13  -1     1721.33     1675.22     43.83 o 
   8  13  -1        2.20       19.20     13.87 o 
  10  13  -1      442.96      381.15     34.12 o 
   1  14  -1     2084.01     2076.31     42.53 o 
   3  14  -1     2096.96     2144.73     53.21 o 
   5  14  -1      811.98      763.01     36.96 o 
   7  14  -1      643.13      686.98     27.78 o 
   9  14  -1      673.62      630.94     54.22 o 
  11  14  -1      370.74      363.59     56.35 o 
   2  15  -1      864.26      912.10     33.39 o 
   4  15  -1      527.04      526.58     30.46 o 
   6  15  -1      352.35      315.65     22.35 o 
   8  15  -1      406.23      440.72     29.15 o 
  10  15  -1       68.47       67.73     22.42 o 
   1  16  -1     3605.98     3559.98     73.66 o 
   3  16  -1     3750.55     3552.48     96.30 o 
   5  16  -1     4965.04     5154.21    111.35 o 
   7  16  -1     1493.90     1540.06     58.93 o 
   9  16  -1     1435.27     1458.56     63.31 o 
   2  17  -1      742.79      828.64     40.09 o 
   4  17  -1      145.44      139.18     22.58 o 
   6  17  -1       32.12        5.70     19.57 o 
   8  17  -1      246.88      224.10     41.51 o 
  10  17  -1      207.02      147.27     31.77 o 
   1  18  -1     3591.02     3789.27     89.31 o 
   3  18  -1     4904.75     5040.93    129.23 o 
   5  18  -1     2611.11     2677.57     99.36 o 
   7  18  -1     2478.81     2637.44    104.08 o 
   9  18  -1     1285.62     1216.06     59.57 o 
   2  19  -1      463.02      490.66     34.31 o 
   4  19  -1      223.15      218.64     34.20 o 
   6  19  -1      187.88      212.78     34.73 o 
   8  19  -1      222.76      219.23     53.72 o 
   1  20  -1     3469.55     3711.28    104.93 o 
   3  20  -1     1597.26     1698.13     76.27 o 
   5  20  -1     1131.51     1271.67     67.85 o 
   7  20  -1     1457.45     1511.18     79.09 o 
   2  21  -1      113.61       71.92     50.43 o 
   4  21  -1      192.81      229.84     37.89 o 
   6  21  -1      137.40      104.40     35.26 o 
   1  22  -1      578.08      606.83     50.84 o 
   3  22  -1      337.58      315.11     42.01 o 
   5  22  -1      685.28      730.51     57.75 o 
   2  23  -1      251.88      215.39     40.75 o 
   4  23  -1      144.29      174.43     39.50 o 
   1  24  -1       20.31       24.33     34.43 o 
   3  24  -1       20.55      -16.73     40.17 o 
   2   0   0    45441.85    44806.85   1146.63 o 
   4   0   0     2859.21     3846.88     76.14 o 
   6   0   0     7986.65     7597.52    146.58 o 
   8   0   0    11687.56    12191.86    232.79 o 
  10   0   0     6410.91     6167.13    127.72 o 
  12   0   0     2535.77     2370.12     76.54 o 
   1   1   0     1284.56     1324.22     24.86 o 
   3   1   0       44.08       28.40      2.81 o 
   5   1   0     1824.36     2037.41     26.61 o 
   7   1   0     1499.72     1543.07     27.88 o 
   9   1   0     2285.31     2191.23     41.89 o 
  11   1   0     1127.40     1228.30     35.30 o 
  13   1   0      440.03      489.00     30.63 o 
   0   2   0    80635.09    78013.69   2814.71 o 
   2   2   0    75152.49    78252.32   1152.40 o 
   4   2   0     1512.43     1235.10     19.46 o 
   6   2   0     1795.45     1558.51     25.36 o 
   8   2   0    12718.79    12655.54    183.25 o 
  10   2   0     4376.84     4260.62     71.81 o 
  12   2   0     2259.37     2109.15     54.95 o 
   1   3   0     2046.24     1926.22     33.99 o 
   3   3   0     4613.54     5032.97     67.79 o 
   5   3   0      105.68      111.94      6.25 o 
   7   3   0     3017.86     3122.55     48.50 o 
   9   3   0     5236.03     5241.25     84.07 o 
  11   3   0      837.27      840.21     32.41 o 
  13   3   0       57.76       31.47     16.03 o 
   0   4   0      704.11      731.11     24.14 o 
   2   4   0    27752.59    27573.81    446.92 o 
   4   4   0    22606.41    22741.16    263.41 o 
   6   4   0      442.81      423.00     12.15 o 
   8   4   0       31.43       29.57      8.06 o 
  10   4   0     3729.20     3725.83     65.07 o 
  12   4   0      864.75      791.39     33.56 o 
   1   5   0    14455.50    14005.03    229.10 o 
   3   5   0    31329.71    33547.77    432.43 o 
   5   5   0     1280.32     1442.29     22.56 o 
   7   5   0     1145.45     1148.46     23.98 o 
   9   5   0     3325.71     3193.22     60.68 o 
  11   5   0        3.34      -11.19     12.31 o 
  13   5   0        2.02       22.08     20.20 o 
   0   6   0      397.54      518.89     22.36 o 
   2   6   0     4642.43     5099.96     69.89 o 
   4   6   0     1639.13     1740.56     26.81 o 
   6   6   0       33.68       26.10      6.50 o 
   8   6   0     1331.25     1271.79     28.75 o 
  10   6   0       20.15       13.75     10.44 o 
  12   6   0      127.81      103.39     23.22 o 
   1   7   0     3821.96     3810.07     61.93 o 
   3   7   0     8159.02     8741.85    110.29 o 
   5   7   0       23.12       15.62      5.47 o 
   7   7   0      745.10      671.56     19.75 o 
   9   7   0     1189.75     1108.76     30.28 o 
  11   7   0        1.93       -4.11     16.82 o 
  13   7   0      278.68      218.81     29.58 o 
   0   8   0      136.68      111.88      8.29 o 
   2   8   0    13419.58    13793.58    212.20 o 
   4   8   0     6564.13     6639.34     98.22 o 
   6   8   0     1660.84     1687.16     32.64 o 
   8   8   0     1431.20     1470.52     34.95 o 
  10   8   0     1983.65     1827.05     63.75 o 
  12   8   0      123.89      101.59     29.04 o 
   1   9   0     4284.81     4609.12     82.33 o 
   3   9   0       59.11       51.91      5.82 o 
   5   9   0       43.25       49.21      7.41 o 
   7   9   0      264.14      307.97     20.07 o 
   9   9   0      855.16      887.03     36.63 o 
  11   9   0       57.86       39.89     20.69 o 
   0  10   0    13440.19    12574.96    234.56 o 
   2  10   0     7451.32     6995.11    121.55 o 
   4  10   0     7722.88     7333.03    108.99 o 
   6  10   0    14379.98    13803.07    236.71 o 
   8  10   0     5129.08     5099.73    111.05 o 
  10  10   0     2387.47     2426.47     82.96 o 
  12  10   0     1269.40     1134.27     56.63 o 
   1  11   0        6.55       -1.05      6.10 o 
   3  11   0      185.51      185.24     11.04 o 
   5  11   0     1702.11     1771.96     42.65 o 
   7  11   0     3758.35     3648.44     83.93 o 
   9  11   0       51.31       73.57     17.78 o 
  11  11   0       29.82       39.87     22.16 o 
   0  12   0    23163.90    22568.31    592.81 o 
   2  12   0     6799.50     6268.15    111.70 o 
   4  12   0     5469.22     5169.43    108.29 o 
   6  12   0     7425.30     7480.53    153.65 o 
   8  12   0     8892.00     8758.39    206.23 o 
  10  12   0     2623.88     2610.42     83.63 o 
  12  12   0     1510.21     1533.59     95.53 o 
   1  13   0     3054.27     3259.08     63.80 o 
   3  13   0       69.33       86.00     10.48 o 
   5  13   0     1428.44     1396.13     50.09 o 
   7  13   0     2020.46     1788.35     53.35 o 
   9  13   0      826.47      819.70     55.07 o 
  11  13   0      460.86      485.67     38.75 o 
   0  14   0     8529.71     8293.43    231.60 o 
   2  14   0     7189.12     6909.61    139.19 o 
   4  14   0     7273.18     6871.29    162.56 o 
   6  14   0     4111.88     3960.32    105.63 o 
   8  14   0     2832.05     2877.13     75.27 o 
  10  14   0     1745.42     1785.52     84.72 o 
   1  15   0       57.45       59.52     13.13 o 
   3  15   0       16.70       21.81     16.03 o 
   5  15   0      180.94      161.52     22.02 o 
   7  15   0      194.43      215.96     26.59 o 
   9  15   0      662.63      569.08     56.47 o 
  11  15   0       25.97       15.74     41.88 o 
   0  16   0       86.21       68.56     20.57 o 
   2  16   0     4364.59     4501.21    142.23 o 
   4  16   0     2276.43     2142.48     67.05 o 
   6  16   0     1167.82     1085.65     48.19 o 
   8  16   0      884.01     1006.16     50.43 o 
  10  16   0      615.52      603.12     39.08 o 
   1  17   0     1038.72     1026.19     42.35 o 
   3  17   0       59.55       54.60     23.56 o 
   5  17   0       93.09       66.84     21.62 o 
   7  17   0      609.65      591.65     38.87 o 
   9  17   0      136.86      117.75     29.78 o 
   0  18   0      838.93     1044.36     81.62 o 
   2  18   0        2.40       15.02     22.25 o 
   4  18   0      161.48      151.79     29.99 o 
   6  18   0       41.31       32.77     25.62 o 
   8  18   0       44.44       59.03     26.63 o 
   1  19   0      291.36      269.59     28.35 o 
   3  19   0       98.61       55.45     27.23 o 
   5  19   0      298.30      311.96     38.44 o 
   7  19   0        0.32       -1.74     28.04 o 
   0  20   0      477.78      422.40     59.13 o 
   2  20   0      502.53      503.89     50.19 o 
   4  20   0      244.26      266.92     37.98 o 
   6  20   0      443.44      462.62     72.64 o 
   8  20   0       21.97        8.92     32.31 o 
   1  21   0       88.41      122.90     36.52 o 
   3  21   0       11.16       -9.51     26.91 o 
   5  21   0       18.45        7.46     30.36 o 
   7  21   0       59.18       75.82     34.94 o 
   0  22   0     2295.62     2515.09    145.91 o 
   2  22   0     1548.38     1771.08    117.02 o 
   4  22   0      375.31      358.60     44.73 o 
   6  22   0      349.26      334.56     48.04 o 
   1  23   0       22.46      -21.84     30.76 o 
   3  23   0        4.34        2.54     31.85 o 
   5  23   0       46.30       24.20     34.71 o 
   0  24   0     2136.60     2371.33    148.30 o 
   2  24   0     1528.02     1702.84     87.16 o 
   4  24   0     1077.91     1203.01     75.11 o 
   1  25   0      331.23      427.38     53.48 o 
   2   1   1     4156.57     4302.67     72.78 o 
   4   1   1     3595.51     3909.67     63.60 o 
   6   1   1      432.40      433.46     12.26 o 
   8   1   1       56.71       55.11      7.99 o 
  10   1   1       93.64       84.56     10.58 o 
  12   1   1      434.54      464.91     23.80 o 
   1   2   1    50208.59    51389.07   1051.99 o 
   3   2   1    13157.23    13945.36    217.63 o 
   5   2   1     1118.73     1091.53     20.68 o 
   7   2   1     3965.89     4003.85     61.59 o 
   9   2   1     2996.60     2941.64     52.32 o 
  11   2   1      214.23      212.81     17.25 o 
  13   2   1      586.88      624.33     31.64 o 
   2   3   1     4333.82     4545.82     78.37 o 
   4   3   1     5571.24     5781.05     74.85 o 
   6   3   1     1229.13     1214.16     24.57 o 
   8   3   1      397.38      371.54     21.40 o 
  10   3   1       18.99       27.04      9.35 o 
  12   3   1     1323.76     1384.55     39.58 o 
   1   4   1    15952.70    15563.66    291.31 o 
   3   4   1    24655.52    24362.37    341.39 o 
   5   4   1    24565.41    24728.36    304.46 o 
   7   4   1     7827.23     7857.10    116.13 o 
   9   4   1     5180.89     5020.42     78.74 o 
  11   4   1     2352.57     2359.69     52.33 o 
  13   4   1      698.23      664.59     42.89 o 
   2   5   1    15807.66    16407.63    270.60 o 
   4   5   1     4028.47     4177.83     55.27 o 
   6   5   1     1039.84     1084.61     22.44 o 
   8   5   1     1569.54     1529.60     31.28 o 
  10   5   1     1640.33     1624.97     35.28 o 
  12   5   1      821.91      761.41     34.09 o 
   1   6   1    12836.27    11792.12    168.86 o 
   3   6   1    71356.75    72609.98   1057.46 o 
   5   6   1    29242.31    29310.26    363.23 o 
   7   6   1     6986.06     6975.95    109.43 o 
   9   6   1     2439.87     2328.77     44.78 o 
  11   6   1     5197.58     5058.04    100.46 o 
  13   6   1     1198.31     1211.36     70.50 o 
   2   7   1     1773.19     1773.45     33.36 o 
   4   7   1     6123.08     6820.00    102.30 o 
   6   7   1     2948.03     3037.69     46.43 o 
   8   7   1      541.90      560.62     20.82 o 
  10   7   1      766.44      808.55     32.11 o 
  12   7   1     1217.25     1117.49    100.45 o 
   1   8   1    15486.75    14818.40    255.97 o 
   3   8   1    26937.20    27013.98    491.03 o 
   5   8   1    20037.03    20318.57    266.80 o 
   7   8   1     7861.31     7933.00    122.50 o 
   9   8   1     2608.23     2534.41     58.82 o 
  11   8   1     1625.67     1620.84     59.91 o 
   2   9   1      998.52     1064.42     22.96 o 
   4   9   1     6399.55     6791.57    107.81 o 
   6   9   1      444.80      432.46     17.50 o 
   8   9   1      133.90      164.39     16.55 o 
  10   9   1      364.20      338.83     29.60 o 
  12   9   1      734.63      676.04     53.76 o 
   1  10   1    10119.94     9734.49    155.95 o 
   3  10   1     3886.90     3783.50     77.39 o 
   5  10   1     7526.84     7333.69    134.10 o 
   7  10   1     3920.66     3841.79    103.65 o 
   9  10   1     1689.01     1620.13     49.21 o 
  11  10   1      274.08      273.60     36.97 o 
   2  11   1     1596.47     1546.89     35.65 o 
   4  11   1       29.04       30.00      9.73 o 
   6  11   1       82.01       74.77     16.50 o 
   8  11   1      129.12      112.38     20.23 o 
  10  11   1      288.87      278.01     28.41 o 
  12  11   1      550.09      526.39     98.86 o 
   1  12   1      819.50      801.78     21.44 o 
   3  12   1      194.33      218.33     12.01 o 
   5  12   1      942.28      831.94     48.42 o 
   7  12   1      201.74      204.56     22.66 o 
   9  12   1       84.25       60.79     20.79 o 
  11  12   1      169.02      163.58     34.31 o 
   2  13   1     3617.02     3594.85     68.72 o 
   4  13   1      465.00      438.86     27.14 o 
   6  13   1     1729.60     1707.81     58.50 o 
   8  13   1        2.06       -0.58     17.88 o 
  10  13   1      436.23      419.20     34.85 o 
   1  14   1     2064.71     2016.78     45.70 o 
   3  14   1     2011.50     1927.15     61.05 o 
   5  14   1      644.31      651.46     36.03 o 
   7  14   1      594.87      642.95     37.90 o 
   9  14   1      726.76      723.91     42.47 o 
  11  14   1      423.94      376.88     46.33 o 
   2  15   1      843.56      809.28     31.23 o 
   4  15   1      578.49      580.47     32.51 o 
   6  15   1      384.62      333.15     32.65 o 
   8  15   1      370.97      375.12     52.86 o 
  10  15   1       46.88       61.46     27.83 o 
   1  16   1     3696.59     3622.67     95.27 o 
   3  16   1     3795.24     3574.70     95.21 o 
   5  16   1     4998.36     5055.01    130.42 o 
   7  16   1     1522.93     1552.26     60.82 o 
   9  16   1     1571.40     1616.14     65.64 o 
   2  17   1      730.62      724.17     49.47 o 
   4  17   1      147.05      159.15     23.90 o 
   6  17   1       20.64        9.99     21.15 o 
   8  17   1      244.67      245.19     47.36 o 
  10  17   1      201.79      202.54     34.61 o 
   1  18   1     3523.97     3641.86    125.88 o 
   3  18   1     4826.48     4924.13    159.42 o 
   5  18   1     2501.15     2459.64     79.79 o 
   7  18   1     2638.08     2690.94    105.32 o 
   9  18   1     1353.76     1330.97     66.66 o 
   2  19   1      499.04      503.13     54.28 o 
   4  19   1      193.91      184.96     33.67 o 
   6  19   1      215.25      219.37     30.48 o 
   8  19   1      299.71      286.02     35.91 o 
   1  20   1     3451.47     3611.58    128.13 o 
   3  20   1     1426.35     1490.57     75.74 o 
   5  20   1      967.39     1021.00     65.48 o 
   7  20   1     1429.53     1574.43     80.67 o 
   2  21   1      123.22      170.07     34.21 o 
   4  21   1      196.60      185.97     37.05 o 
   6  21   1      132.54      115.50     37.12 o 
   1  22   1      592.67      594.84     91.79 o 
   3  22   1      367.13      392.58     45.60 o 
   5  22   1      709.13      793.52     60.36 o 
   2  23   1      238.21      266.07     65.25 o 
   4  23   1      153.79      197.25     47.13 o 
   1  24   1       12.55        6.45     34.44 o 
   3  24   1       14.77       -8.24     34.28 o 
   0   0   2    53035.82    49835.13   1703.99 o 
   2   0   2    20401.56    19448.76    418.33 o 
   4   0   2    23847.72    23105.93    483.14 o 
   6   0   2    24172.69    23335.50    499.25 o 
   8   0   2    18474.61    18464.12    341.50 o 
  10   0   2     3843.63     3857.47     86.36 o 
  12   0   2     1148.04     1154.80     67.34 o 
   1   1   2      832.79      862.81     15.31 o 
   3   1   2     3705.96     4100.01     70.27 o 
   5   1   2     4263.64     4413.89     64.37 o 
   7   1   2     3005.33     3023.97     52.05 o 
   9   1   2     2698.68     2757.40     48.64 o 
  11   1   2     1566.31     1696.69     45.93 o 
  13   1   2      296.30      279.63     29.02 o 
   0   2   2    27021.82    27308.17    586.41 o 
   2   2   2    23061.41    22783.72    366.68 o 
   4   2   2    21032.32    20893.53    310.37 o 
   6   2   2    22986.95    22554.67    310.99 o 
   8   2   2    10710.38    10555.94    152.22 o 
  10   2   2     2649.71     2725.08     52.82 o 
  12   2   2      911.66      920.85     41.96 o 
   1   3   2    21665.57    22440.69    361.79 o 
   3   3   2     6725.74     6790.82    116.08 o 
   5   3   2      168.23      158.59      7.56 o 
   7   3   2       63.01       49.78      7.61 o 
   9   3   2       93.54      121.99     11.14 o 
  11   3   2      198.46      187.31     19.08 o 
  13   3   2      457.28      482.34     40.08 o 
   0   4   2    25282.04    26180.55    661.70 o 
   2   4   2     5747.43     5382.00    101.75 o 
   4   4   2     7574.80     7418.90    113.56 o 
   6   4   2     8375.81     8465.43    120.34 o 
   8   4   2     3040.22     3069.04     56.13 o 
  10   4   2     1370.49     1342.35     35.73 o 
  12   4   2     1280.43     1317.69     57.50 o 
   1   5   2     1046.90     1119.36     21.70 o 
   3   5   2     2708.94     2877.77     53.68 o 
   5   5   2     1830.12     1958.63     37.09 o 
   7   5   2      389.33      398.06     15.35 o 
   9   5   2       10.06        6.06      8.67 o 
  11   5   2      119.93      164.18     21.28 o 
  13   5   2      327.95      313.60     35.56 o 
   0   6   2     3391.48     3780.92     84.46 o 
   2   6   2     4669.68     4961.16     84.31 o 
   4   6   2     1180.93     1345.59     25.12 o 
   6   6   2     1310.40     1286.79     29.39 o 
   8   6   2     1142.00     1137.12     30.21 o 
  10   6   2       71.16       51.32     16.72 o 
  12   6   2      127.63      130.90     22.88 o 
   1   7   2     3373.86     3344.88     50.64 o 
   3   7   2      101.37      102.49     10.09 o 
   5   7   2     4145.83     4298.87     72.52 o 
   7   7   2      311.11      324.55     17.56 o 
   9   7   2     1142.76     1053.00     30.44 o 
  11   7   2      179.73      179.99     23.21 o 
   0   8   2    12534.01    13104.08    277.02 o 
   2   8   2     5515.97     5538.10     88.96 o 
   4   8   2     1824.33     1823.09     40.27 o 
   6   8   2     3149.96     3099.59     59.40 o 
   8   8   2      690.00      717.27     27.90 o 
  10   8   2      394.30      421.82     27.92 o 
  12   8   2      896.52      951.98     68.78 o 
   1   9   2      682.60      643.44     19.21 o 
   3   9   2      599.47      605.85     18.95 o 
   5   9   2      614.49      646.33     22.62 o 
   7   9   2       62.98       59.44     12.34 o 
   9   9   2      576.09      524.42     29.11 o 
  11   9   2     1066.46     1040.07     62.37 o 
   0  10   2    17976.71    17818.31    394.16 o 
   2  10   2    10825.26    10110.07    170.57 o 
   4  10   2     8750.13     8565.65    133.16 o 
   6  10   2     8096.80     8058.75    141.29 o 
   8  10   2     3758.48     3787.09     88.20 o 
  10  10   2      632.69      644.64     73.35 o 
  12  10   2      576.97      553.57     49.90 o 
   1  11   2      422.93      435.82     17.94 o 
   3  11   2     2103.94     2128.54     45.46 o 
   5  11   2     2011.00     2082.36     59.00 o 
   7  11   2       78.10       70.13     17.42 o 
   9  11   2      871.32      724.25     66.96 o 
  11  11   2      501.15      532.21     76.65 o 
   0  12   2    19865.56    19301.10    413.49 o 
   2  12   2    19030.93    18822.17    317.86 o 
   4  12   2    11118.77    11131.89    190.35 o 
   6  12   2     6232.67     6146.16    189.36 o 
   8  12   2     3607.84     3494.08    117.72 o 
  10  12   2      835.38      874.20     58.23 o 
   1  13   2      394.24      410.90     18.57 o 
   3  13   2     1431.55     1360.30     35.27 o 
   5  13   2       72.96       33.12     17.41 o 
   7  13   2      488.88      470.58     39.43 o 
   9  13   2      602.85      596.51     58.85 o 
  11  13   2      312.15      335.42     86.55 o 
   0  14   2    10764.97    10800.96    238.03 o 
   2  14   2     7512.43     7410.71    156.00 o 
   4  14   2     6041.29     5966.05    146.34 o 
   6  14   2     3511.74     3485.05     92.62 o 
   8  14   2      850.95      886.58     47.88 o 
  10  14   2     1736.76     1865.00    117.46 o 
   1  15   2     1195.88     1196.48     33.80 o 
   3  15   2     1355.39     1282.39     48.66 o 
   5  15   2       36.62       45.61     19.15 o 
   7  15   2      317.01      344.52     31.59 o 
   9  15   2      509.92      441.40     49.53 o 
   0  16   2     3327.15     3372.58     93.02 o 
   2  16   2     2422.83     2276.94     70.13 o 
   4  16   2     1995.86     1929.79     64.16 o 
   6  16   2     1166.80     1243.86     70.36 o 
   8  16   2      819.21      919.47    112.22 o 
  10  16   2      503.82      539.65     63.32 o 
   1  17   2      598.82      609.12     42.79 o 
   3  17   2      389.55      367.07     29.30 o 
   5  17   2      330.10      300.51     31.13 o 
   7  17   2       55.40       39.00     26.61 o 
   9  17   2       24.15        9.32     26.03 o 
   0  18   2      815.40      829.30     75.82 o 
   2  18   2      357.27      337.21     37.20 o 
   4  18   2       65.72       63.84     22.75 o 
   6  18   2       84.60      109.04     26.35 o 
   8  18   2        4.05      -20.85     24.96 o 
   1  19   2      977.40      894.25     58.24 o 
   3  19   2     1029.95     1010.01     66.64 o 
   5  19   2      103.60       85.35     25.73 o 
   7  19   2      100.84       63.19     27.28 o 
   0  20   2      479.38      535.09     63.02 o 
   2  20   2      553.02      570.77     55.83 o 
   4  20   2      738.12      686.48     53.69 o 
   6  20   2      459.33      462.92     39.78 o 
   8  20   2      217.72      261.71     61.51 o 
   1  21   2      103.49      100.73     32.63 o 
   3  21   2       67.33       72.96     32.34 o 
   5  21   2       22.95        7.27     30.83 o 
   7  21   2      127.76      151.74     41.06 o 
   0  22   2      910.97      929.20     88.29 o 
   2  22   2      858.92      793.23     58.08 o 
   4  22   2     1147.02     1231.64    129.94 o 
   6  22   2     1776.09     1927.21     93.56 o 
   1  23   2       14.70       10.61     32.08 o 
   3  23   2       62.02       67.75     36.67 o 
   5  23   2      294.95      296.78     48.44 o 
   0  24   2      457.02      342.05     68.82 o 
   2  24   2      445.99      458.24     52.54 o 
   2   1   3     5636.78     5576.99     86.72 o 
   4   1   3      238.20      262.81      9.85 o 
   6   1   3     1804.52     1837.76     36.86 o 
   8   1   3     1264.26     1223.68     30.44 o 
  10   1   3      306.23      305.73     19.04 o 
  12   1   3       16.15        8.41     19.35 o 
   1   2   3     4499.15     4638.91     74.58 o 
   3   2   3     1664.48     1446.66     24.98 o 
   5   2   3    12179.29    12110.72    188.16 o 
   7   2   3     6595.39     6668.05    110.00 o 
   9   2   3      742.32      737.32     26.16 o 
  11   2   3      909.06      863.67     40.14 o 
  13   2   3      288.75      297.38     44.02 o 
   2   3   3    10938.24    11327.21    169.77 o 
   4   3   3      472.56      528.33     17.55 o 
   6   3   3     6082.36     6369.02    103.50 o 
   8   3   3     1136.67     1196.14     33.91 o 
  10   3   3      151.68      158.70     20.40 o 
  12   3   3      189.67      208.47     30.61 o 
   1   4   3     8376.22     7698.81    139.69 o 
   3   4   3    40703.00    40936.17    601.38 o 
   5   4   3    16141.15    15881.46    236.68 o 
   7   4   3     6496.75     6485.62    117.05 o 
   9   4   3     4270.75     4120.75     82.81 o 
  11   4   3     2148.78     2139.22     74.26 o 
  13   4   3      639.99      638.95     47.15 o 
   2   5   3     1377.76     1663.00     43.00 o 
   4   5   3      977.70      953.80     21.88 o 
   6   5   3      737.72      805.84     22.45 o 
   8   5   3      967.40      978.35     36.54 o 
  10   5   3      684.21      692.53     40.37 o 
  12   5   3      364.78      396.20     37.22 o 
   1   6   3    25318.91    24403.35    355.57 o 
   3   6   3    36222.31    37120.02    597.30 o 
   5   6   3    14344.60    14294.60    221.26 o 
   7   6   3     2799.08     2744.18     67.70 o 
   9   6   3     8590.48     8637.41    177.93 o 
  11   6   3     4416.59     4384.45    119.68 o 
   2   7   3     2489.75     2514.95     49.29 o 
   4   7   3     2768.20     3008.92     67.32 o 
   6   7   3     3147.50     3196.02     61.08 o 
   8   7   3     1834.15     1946.79     53.96 o 
  10   7   3      765.76      778.39     36.69 o 
  12   7   3      557.93      635.35     54.65 o 
   1   8   3    27303.46    26031.90    389.50 o 
   3   8   3     6142.05     5736.81     97.24 o 
   5   8   3     5380.56     5311.52     97.26 o 
   7   8   3     6553.80     6541.56    135.33 o 
   9   8   3     3781.30     3832.14     90.72 o 
  11   8   3     2284.40     2201.05     80.42 o 
   2   9   3     3880.06     4027.61     75.35 o 
   4   9   3      783.60      746.60     26.32 o 
   6   9   3     2031.57     2099.04     54.43 o 
   8   9   3      508.36      515.86     27.27 o 
  10   9   3       99.48       76.30     19.76 o 
  12   9   3      215.37      206.59     41.44 o 
   1  10   3    13429.98    13300.73    219.00 o 
   3  10   3     1634.03     1470.16     36.04 o 
   5  10   3     1446.04     1457.51     39.94 o 
   7  10   3     4197.15     4106.83     94.38 o 
   9  10   3     1141.30     1019.06     40.68 o 
  11  10   3      346.65      331.43     54.68 o 
   2  11   3      146.94      120.67     11.67 o 
   4  11   3     1820.48     1825.80     44.25 o 
   6  11   3      194.15      204.22     19.03 o 
   8  11   3      453.44      436.96     33.28 o 
  10  11   3       97.09       73.01     33.41 o 
   1  12   3     1994.31     2105.69     50.86 o 
   3  12   3      263.20      243.64     18.53 o 
   5  12   3     1424.30     1420.68     38.91 o 
   7  12   3       26.14       27.67     17.73 o 
   9  12   3      427.43      402.16     33.21 o 
  11  12   3      120.80      102.48     34.41 o 
   2  13   3      863.13      904.57     32.94 o 
   4  13   3      168.25      152.36     17.35 o 
   6  13   3      128.55      118.97     22.29 o 
   8  13   3      161.49      132.96     29.52 o 
  10  13   3      223.54      206.27     52.65 o 
   1  14   3     5036.98     5327.63    112.96 o 
   3  14   3     2449.46     2476.61     70.25 o 
   5  14   3      915.83      922.85     42.53 o 
   7  14   3      653.93      631.34     39.79 o 
   9  14   3      403.28      321.25     39.84 o 
   2  15   3      215.20      210.48     19.51 o 
   4  15   3      262.29      244.93     25.70 o 
   6  15   3      263.67      238.61     32.53 o 
   8  15   3        6.77       32.35     23.86 o 
  10  15   3      178.04      115.02     35.75 o 
   1  16   3     3952.10     4018.57     93.62 o 
   3  16   3     5402.47     5193.98    134.22 o 
   5  16   3     1315.19     1285.63     52.82 o 
   7  16   3      722.99      757.71     85.16 o 
   9  16   3     1377.13     1413.63     76.21 o 
   2  17   3     1685.34     1570.93     87.47 o 
   4  17   3      406.60      400.88     32.11 o 
   6  17   3      127.36      117.81     26.01 o 
   8  17   3      208.89      255.16     33.68 o 
   1  18   3     4683.29     4734.01    155.89 o 
   3  18   3     4016.32     3994.02    110.33 o 
   5  18   3     2402.20     2548.85    100.96 o 
   7  18   3     1073.59     1111.24     54.73 o 
   2  19   3       43.80       27.94     33.70 o 
   4  19   3       46.79      104.11     26.53 o 
   6  19   3       50.30       48.08     26.32 o 
   8  19   3      596.30      644.63     57.89 o 
   1  20   3     3715.02     3865.22    136.41 o 
   3  20   3     1310.23     1294.93     71.12 o 
   5  20   3     1842.14     1999.98    117.46 o 
   7  20   3     1206.67     1325.88     63.31 o 
   2  21   3      167.06      188.71     41.64 o 
   4  21   3       10.36      -21.24     30.24 o 
   6  21   3      189.56      165.91     34.65 o 
   1  22   3      571.63      676.12     55.53 o 
   3  22   3      516.33      527.43     52.48 o 
   5  22   3      240.69      327.42     47.17 o 
   2  23   3       11.86        4.98     33.60 o 
   4  23   3       14.39       -4.38     36.02 o 
   1  24   3      208.39      216.03     44.31 o 
   0   0   4    38283.54    37934.23   1307.81 o 
   2   0   4    46009.27    46474.98    976.28 o 
   4   0   4    14469.53    14410.79    323.12 o 
   6   0   4    27247.43    27053.59    690.28 o 
   8   0   4    11008.51    10714.90    293.98 o 
  10   0   4     1315.72     1421.79     68.07 o 
  12   0   4     1768.58     1704.55     83.77 o 
   1   1   4     4698.64     5040.64     78.79 o 
   3   1   4     5567.68     5990.41     92.79 o 
   5   1   4     4487.81     4984.02    101.53 o 
   7   1   4     1117.75     1211.94     38.05 o 
   9   1   4       65.37       90.31     17.39 o 
  11   1   4      550.88      559.06     33.27 o 
   0   2   4    19376.54    18885.38    403.20 o 
   2   2   4    10717.31     9843.31    151.24 o 
   4   2   4    17434.27    16771.79    255.84 o 
   6   2   4    14423.74    14061.51    261.06 o 
   8   2   4     5768.70     5714.29    115.18 o 
  10   2   4     2938.54     2915.38     75.43 o 
  12   2   4     1128.24     1155.99     57.83 o 
   1   3   4     1299.55     1329.70     27.96 o 
   3   3   4    10346.87    10973.44    165.72 o 
   5   3   4      900.74      919.53     21.69 o 
   7   3   4     1464.58     1530.68     46.22 o 
   9   3   4     2751.84     2766.71     84.19 o 
  11   3   4      196.99      163.40     27.95 o 
   0   4   4     6280.57     6523.62    152.01 o 
   2   4   4     4280.81     3829.66     68.55 o 
   4   4   4    14754.33    15052.17    224.10 o 
   6   4   4     1599.66     1523.39     36.50 o 
   8   4   4     2357.81     2261.50     70.26 o 
  10   4   4     1400.26     1362.64     56.18 o 
  12   4   4      336.73      340.44     36.31 o 
   1   5   4     4242.08     4688.39     69.28 o 
   3   5   4     3805.70     4183.67     67.82 o 
   5   5   4     1298.63     1401.55     33.06 o 
   7   5   4       55.37       61.18     18.43 o 
   9   5   4       97.83       78.10     21.95 o 
  11   5   4      123.85      107.91     26.68 o 
   0   6   4     9782.29    10441.96    195.33 o 
   2   6   4     1577.83     1621.58     34.79 o 
   4   6   4      529.17      493.05     17.52 o 
   6   6   4     1428.69     1395.71     40.96 o 
   8   6   4      152.07      150.75     23.53 o 
  10   6   4       10.37        5.51     22.21 o 
  12   6   4       68.55       18.90     27.44 o 
   1   7   4      153.92      173.18      9.88 o 
   3   7   4      223.78      235.49     14.71 o 
   5   7   4      832.67      828.46     29.70 o 
   7   7   4     1503.72     1452.26     43.99 o 
   9   7   4      606.36      607.87     38.29 o 
  11   7   4       97.29      123.79     29.14 o 
   0   8   4     5000.19     4981.05    105.73 o 
   2   8   4     6255.55     6199.27    105.11 o 
   4   8   4     8074.36     8129.39    163.60 o 
   6   8   4     3437.95     3484.75     84.11 o 
   8   8   4     1118.47     1165.03     49.61 o 
  10   8   4      855.71      772.98     45.35 o 
  12   8   4      403.57      351.46     38.96 o 
   1   9   4      385.17      394.91     16.50 o 
   3   9   4      778.42      727.62     24.74 o 
   5   9   4     1514.83     1464.26     42.65 o 
   7   9   4      537.59      553.04     28.14 o 
   9   9   4     1177.95     1095.29     50.94 o 
  11   9   4       85.20       62.49     27.67 o 
   0  10   4    27661.22    27863.86    720.30 o 
   2  10   4    10596.84    10102.43    178.40 o 
   4  10   4     3686.03     3618.08     83.67 o 
   6  10   4     3384.42     3403.10     75.33 o 
   8  10   4     4009.37     4008.74     94.76 o 
  10  10   4     2289.51     2284.66     94.96 o 
   1  11   4      237.55      252.47     17.83 o 
   3  11   4     1544.76     1539.42     45.72 o 
   5  11   4     1376.53     1297.78     41.22 o 
   7  11   4      395.44      382.00     27.97 o 
   9  11   4      566.04      538.32     38.10 o 
  11  11   4      328.66      265.84     43.86 o 
   0  12   4    22133.05    21882.83    809.36 o 
   2  12   4    11218.45    11059.15    212.55 o 
   4  12   4     1267.91     1300.19     38.26 o 
   6  12   4     6598.34     6601.65    136.90 o 
   8  12   4     4598.21     4483.77    145.63 o 
  10  12   4     1901.28     1925.56    125.65 o 
   1  13   4      583.40      559.94     27.57 o 
   3  13   4     1322.16     1277.01     41.33 o 
   5  13   4     1549.10     1478.96     41.85 o 
   7  13   4      348.16      325.46     28.70 o 
   9  13   4      245.65      218.56     28.69 o 
   0  14   4     4294.43     4243.40    176.47 o 
   2  14   4     7161.73     7098.84    144.35 o 
   4  14   4     5125.71     5118.34    110.93 o 
   6  14   4     3307.51     3312.41     97.75 o 
   8  14   4     1834.60     1912.79     83.37 o 
  10  14   4      755.05      681.80     84.00 o 
   1  15   4       23.53       25.81     15.35 o 
   3  15   4      291.52      257.72     21.74 o 
   5  15   4       99.58       82.37     22.76 o 
   7  15   4      309.93      287.22     31.85 o 
   9  15   4      294.98      292.40     34.76 o 
   0  16   4      808.68      787.38     49.67 o 
   2  16   4     1020.11      967.50     37.92 o 
   4  16   4     5124.12     5005.85    146.89 o 
   6  16   4      791.01      731.91     43.85 o 
   8  16   4       48.22       52.44     26.86 o 
   1  17   4      100.61       73.05     19.08 o 
   3  17   4      278.83      289.90     30.32 o 
   5  17   4       71.76       48.23     23.37 o 
   7  17   4      121.02      146.38     29.50 o 
   9  17   4       81.55      114.72     32.34 o 
   0  18   4      910.82      906.35     65.05 o 
   2  18   4      155.00      151.83     26.41 o 
   4  18   4      195.25      220.16     29.99 o 
   6  18   4       39.63       20.50     25.38 o 
   8  18   4      198.31      229.45     36.08 o 
   1  19   4      243.14      261.59     37.59 o 
   3  19   4       73.54       62.19     25.63 o 
   5  19   4       83.26       52.35     26.58 o 
   7  19   4       13.42       22.20     27.94 o 
   0  20   4      499.66      369.39     58.73 o 
   2  20   4      302.88      309.81     41.53 o 
   4  20   4      653.17      676.84     44.79 o 
   6  20   4       30.71       11.84     28.06 o 
   1  21   4       18.30      -21.19     29.34 o 
   3  21   4       81.16      109.24     36.55 o 
   5  21   4       63.09       69.98     30.76 o 
   0  22   4     1560.13     1556.41    117.38 o 
   2  22   4      904.50      939.93     66.75 o 
   4  22   4      509.93      503.72     54.52 o 
   1  23   4       64.94      129.84     40.00 o 
   3  23   4       27.35       27.43     37.20 o 
   2   1   5     3041.20     3158.74     53.84 o 
   4   1   5     1176.94     1202.99     34.12 o 
   6   1   5      460.81      453.71     22.88 o 
   8   1   5      866.04      862.20     35.72 o 
  10   1   5       37.32       21.11     22.79 o 
  12   1   5       52.26       40.92     35.16 o 
   1   2   5    11449.54    11875.40    191.83 o 
   3   2   5     9605.92     9746.36    182.29 o 
   5   2   5     1938.43     2035.72     52.98 o 
   7   2   5     1217.67     1166.19     39.77 o 
   9   2   5     1007.59     1058.39     48.93 o 
  11   2   5      809.33      842.95     48.54 o 
   2   3   5     2124.47     2264.35     45.34 o 
   4   3   5     1814.03     1897.18     46.01 o 
   6   3   5     3491.54     3459.27     76.21 o 
   8   3   5      618.50      575.25     35.66 o 
  10   3   5      336.71      289.34     32.09 o 
  12   3   5      354.60      349.43     38.33 o 
   1   4   5    14913.95    14713.04    244.48 o 
   3   4   5    13804.48    13250.34    245.31 o 
   5   4   5     7587.23     7356.43    148.43 o 
   7   4   5     3219.51     3168.77     90.58 o 
   9   4   5     1727.45     1839.39     65.47 o 
  11   4   5     2822.46     2749.78     89.73 o 
   2   5   5     1641.81     1695.03     40.53 o 
   4   5   5      221.62      255.65     15.80 o 
   6   5   5      937.49      930.94     40.37 o 
   8   5   5     2983.13     3060.95     87.80 o 
  10   5   5      562.43      584.05     40.48 o 
  12   5   5      661.74      607.15     53.11 o 
   1   6   5    16536.54    15950.66    240.75 o 
   3   6   5    14407.43    14335.20    302.59 o 
   5   6   5    17063.35    16985.02    368.10 o 
   7   6   5     5529.32     5553.43    147.07 o 
   9   6   5     3711.48     3706.07    102.95 o 
  11   6   5     1949.40     1959.33     85.20 o 
   2   7   5      261.42      221.87     20.67 o 
   4   7   5      638.86      661.37     27.00 o 
   6   7   5      284.93      315.82     26.77 o 
   8   7   5     1559.21     1633.06     58.56 o 
  10   7   5      851.11      862.79     48.16 o 
   1   8   5    20518.40    20798.50    345.97 o 
   3   8   5    10653.25    10517.60    230.58 o 
   5   8   5     3717.27     3829.32     99.71 o 
   7   8   5     4025.38     4034.21    108.59 o 
   9   8   5     3851.94     3884.03    110.61 o 
  11   8   5      788.21      711.59     47.82 o 
   2   9   5      497.61      533.93     21.38 o 
   4   9   5       34.21       15.91     12.61 o 
   6   9   5     1027.77     1038.11     44.04 o 
   8   9   5       83.29       55.57     23.31 o 
  10   9   5     1033.13     1025.53     53.49 o 
   1  10   5     5987.74     5890.49    122.95 o 
   3  10   5     2551.21     2499.17     56.12 o 
   5  10   5        5.67        1.80     13.25 o 
   7  10   5     3163.30     3095.37     88.03 o 
   9  10   5     1086.54     1142.22     54.05 o 
  11  10   5      540.00      558.49     44.69 o 
   2  11   5      241.31      258.79     19.41 o 
   4  11   5       14.87        1.30     11.93 o 
   6  11   5      558.29      479.35     32.84 o 
   8  11   5      481.07      472.81     43.44 o 
  10  11   5      205.56      218.95     36.53 o 
   1  12   5      501.89      488.03     24.90 o 
   3  12   5       88.90      100.19     16.73 o 
   5  12   5      412.20      399.94     22.79 o 
   7  12   5      167.36      153.04     26.46 o 
   9  12   5       57.42       33.07     31.74 o 
   2  13   5      519.24      564.00     28.17 o 
   4  13   5     1257.24     1176.04     41.66 o 
   6  13   5       85.20      100.20     18.04 o 
   8  13   5      390.06      301.29     41.33 o 
  10  13   5       43.64       62.44     35.96 o 
   1  14   5      458.48      451.27     25.90 o 
   3  14   5      194.37      185.48     20.76 o 
   5  14   5     1508.28     1465.18     49.60 o 
   7  14   5     1681.35     1732.29     81.96 o 
   9  14   5      447.85      387.18     61.59 o 
   2  15   5     1465.71     1424.94     47.20 o 
   4  15   5      110.57       95.34     20.04 o 
   6  15   5       69.41       64.40     24.33 o 
   8  15   5        0.11        0.46     33.89 o 
   1  16   5     1576.37     1580.35     49.76 o 
   3  16   5     4053.17     3979.28     95.67 o 
   5  16   5     4275.27     4367.40    119.92 o 
   7  16   5     2005.81     2112.48     91.21 o 
   9  16   5      136.11      151.76     46.13 o 
   2  17   5       52.51       43.81     19.45 o 
   4  17   5       97.77       69.21     24.81 o 
   6  17   5       32.83       16.14     25.16 o 
   8  17   5      152.48      170.79     45.68 o 
   1  18   5     1025.55     1068.20     43.88 o 
   3  18   5     4216.14     4261.17    135.63 o 
   5  18   5     4246.90     4210.74    119.48 o 
   7  18   5      809.31      852.90     52.12 o 
   2  19   5      122.26      107.81     27.80 o 
   4  19   5      842.74      893.61     50.64 o 
   6  19   5      239.84      250.04     35.52 o 
   1  20   5     1366.93     1404.41     74.27 o 
   3  20   5     1250.06     1367.23     61.41 o 
   5  20   5      855.30      863.57     51.98 o 
   2  21   5       24.70       12.21     47.80 o 
   4  21   5      215.31      173.30     34.82 o 
   1  22   5     1466.11     1549.85     83.09 o 
   3  22   5      198.76      193.91     43.07 o 
   0   0   6    17233.93    16187.06    596.69 o 
   2   0   6    24260.37    24173.15    751.70 o 
   4   0   6    14245.05    14098.86    384.51 o 
   6   0   6     9975.35    10127.71    288.84 o 
   8   0   6     3569.83     3553.22    119.38 o 
  10   0   6     1326.62     1468.03    110.15 o 
  12   0   6     1533.04     1462.79    119.77 o 
   1   1   6      776.56      838.02     27.22 o 
   3   1   6     1673.59     1772.32     45.18 o 
   5   1   6      472.26      471.32     23.09 o 
   7   1   6      499.97      497.51     27.38 o 
   9   1   6       91.58       94.34     24.30 o 
  11   1   6      450.37      438.35     49.65 o 
   0   2   6    19068.84    18963.61    488.14 o 
   2   2   6    14940.29    14294.34    268.86 o 
   4   2   6    12145.11    11936.35    229.47 o 
   6   2   6     5206.31     5295.80    111.51 o 
   8   2   6     1400.10     1354.96     55.57 o 
  10   2   6     1459.45     1500.88     62.70 o 
  12   2   6     1028.58     1101.08     74.26 o 
   1   3   6       56.50       30.35      9.95 o 
   3   3   6      459.58      488.50     22.04 o 
   5   3   6      767.90      828.19     31.62 o 
   7   3   6      401.00      378.51     53.63 o 
   9   3   6     1053.39      964.82     65.98 o 
  11   3   6     1080.89     1061.78     56.50 o 
   0   4   6     3053.95     3101.05     74.46 o 
   2   4   6     6065.13     6196.33    123.46 o 
   4   4   6     5403.82     5337.28    109.33 o 
   6   4   6     1776.06     1720.75     58.40 o 
   8   4   6     1321.35     1230.32     53.44 o 
  10   4   6      169.51      154.19     29.72 o 
   1   5   6       76.09       87.65     10.17 o 
   3   5   6      279.67      289.97     17.28 o 
   5   5   6      932.33      907.04     40.82 o 
   7   5   6      106.77      110.92     22.61 o 
   9   5   6      138.58      101.43     27.24 o 
  11   5   6      573.64      560.20     44.37 o 
   0   6   6     2195.17     2362.22     62.79 o 
   2   6   6     1678.14     1764.97     53.48 o 
   4   6   6        3.97       -0.69     15.38 o 
   6   6   6     1070.45     1066.31     45.94 o 
   8   6   6       36.73       14.12     22.10 o 
  10   6   6      121.54       96.93     28.93 o 
   1   7   6      943.07      992.82     28.16 o 
   3   7   6     1317.16     1283.74     45.73 o 
   5   7   6      671.38      656.94     35.73 o 
   7   7   6      284.71      290.90     29.39 o 
   9   7   6      104.84       77.56     26.67 o 
  11   7   6        3.03      -10.25     27.54 o 
   0   8   6      780.01      739.76     41.18 o 
   2   8   6     1373.52     1400.18     36.72 o 
   4   8   6     2472.12     2405.43     69.80 o 
   6   8   6     2185.66     2115.86     67.78 o 
   8   8   6     1337.44     1307.67     56.07 o 
  10   8   6      967.87      928.95     66.22 o 
   1   9   6      253.72      260.83     18.29 o 
   3   9   6     1890.82     1881.68     51.06 o 
   5   9   6      947.74      976.98     44.20 o 
   7   9   6      202.87      183.44     27.33 o 
   9   9   6       81.25      101.66     28.24 o 
  11   9   6      175.05      163.06     34.72 o 
   0  10   6     7009.16     7107.70    240.01 o 
   2  10   6     3974.99     3851.92     86.83 o 
   4  10   6     3013.08     2894.70    113.10 o 
   6  10   6     5682.93     5532.48    179.21 o 
   8  10   6     4025.32     4131.02    138.78 o 
  10  10   6      616.83      619.96     45.98 o 
   1  11   6      381.28      351.28     22.39 o 
   3  11   6     1576.80     1502.51     45.99 o 
   5  11   6      433.35      432.67     31.08 o 
   7  11   6      998.28     1009.99     60.49 o 
   9  11   6      171.85      195.81     44.99 o 
   0  12   6     4335.82     4280.98    205.08 o 
   2  12   6     3635.97     3558.82     84.77 o 
   4  12   6     6946.97     6621.69    170.55 o 
   6  12   6     8013.32     8075.55    194.85 o 
   8  12   6     3172.81     3430.00    277.12 o 
  10  12   6      954.21      892.96     91.31 o 
   1  13   6      694.24      689.39     32.57 o 
   3  13   6      868.11      842.63     36.22 o 
   5  13   6      511.96      460.48     35.45 o 
   7  13   6      113.25       79.35     33.35 o 
   9  13   6      156.74      136.56     38.86 o 
   0  14   6      194.36      260.59     33.24 o 
   2  14   6     3670.66     3619.82     86.89 o 
   4  14   6     6684.00     6729.26    143.66 o 
   6  14   6     3043.95     3024.43    111.96 o 
   8  14   6     1631.29     1844.82    134.47 o 
   1  15   6      383.50      377.15     26.82 o 
   3  15   6      402.38      403.01     28.32 o 
   5  15   6      222.45      171.58     39.17 o 
   7  15   6      172.44      175.22     40.83 o 
   0  16   6      837.07      875.98     56.24 o 
   2  16   6      638.61      664.95     45.85 o 
   4  16   6     2626.57     2686.95     94.62 o 
   6  16   6     1162.53     1140.73     71.11 o 
   8  16   6      184.15      197.90     47.51 o 
   1  17   6      244.26      243.39     25.94 o 
   3  17   6      515.46      543.97     33.31 o 
   5  17   6      462.58      472.19     49.05 o 
   7  17   6       98.16       56.38     40.54 o 
   0  18   6       18.88       27.44     29.75 o 
   2  18   6       70.32       45.12     21.76 o 
   4  18   6        1.48       -0.74     24.93 o 
   6  18   6      395.64      417.47     51.40 o 
   1  19   6       55.18       34.00     22.34 o 
   3  19   6       81.19       52.51     27.98 o 
   5  19   6      225.30      178.61     33.82 o 
   0  20   6      601.29      554.61     52.02 o 
   2  20   6      431.16      450.78     39.80 o 
   4  20   6      379.63      366.93     39.34 o 
   1  21   6        9.33       15.05     51.30 o 
   3  21   6       54.70       32.48     29.88 o 
   0  22   6     2037.53     2062.89    137.57 o 
   2   1   7      124.54      140.70     14.74 o 
   4   1   7      189.72      171.93     17.32 o 
   6   1   7     1011.74     1059.75     37.65 o 
   8   1   7      198.30      193.69     27.69 o 
  10   1   7       60.74       54.78     34.24 o 
   1   2   7     4594.23     4527.65     95.75 o 
   3   2   7      447.76      443.00     22.20 o 
   5   2   7     2384.63     2474.46     58.88 o 
   7   2   7     2539.67     2709.14     81.45 o 
   9   2   7     1305.52     1287.51     58.40 o 
  11   2   7      278.88      277.89     47.45 o 
   2   3   7      819.08      809.41     29.35 o 
   4   3   7      243.46      195.37     17.76 o 
   6   3   7      553.76      600.89     42.26 o 
   8   3   7      787.84      864.66     45.98 o 
  10   3   7      171.05      217.12     33.71 o 
   1   4   7    21036.56    21427.55    416.74 o 
   3   4   7     8560.84     8577.19    187.49 o 
   5   4   7     3225.74     3272.81    130.43 o 
   7   4   7     1600.12     1689.53     87.33 o 
   9   4   7     2935.95     3117.41     97.57 o 
  11   4   7     1566.76     1622.97     71.56 o 
   2   5   7      427.39      410.87     25.91 o 
   4   5   7      174.60      189.18     22.85 o 
   6   5   7       55.05       67.19     21.62 o 
   8   5   7      389.25      359.08     34.46 o 
  10   5   7      658.71      570.42     45.23 o 
   1   6   7    11663.99    11868.95    230.72 o 
   3   6   7    12229.41    12250.58    308.53 o 
   5   6   7     3505.16     3523.80    164.97 o 
   7   6   7     3834.48     3849.93    109.67 o 
   9   6   7     3615.40     3704.81    110.26 o 
   2   7   7      289.12      272.48     19.72 o 
   4   7   7     1189.80     1117.54     47.73 o 
   6   7   7     1108.75     1032.06     56.00 o 
   8   7   7      983.85      957.42     50.82 o 
  10   7   7      679.43      703.18     48.57 o 
   1   8   7     7808.47     7588.43    177.54 o 
   3   8   7     3254.70     3300.13    104.51 o 
   5   8   7     3873.50     3827.20    105.28 o 
   7   8   7     2836.36     2934.66     89.02 o 
   9   8   7     1978.11     2006.06     76.68 o 
   2   9   7     3183.81     3134.57     87.58 o 
   4   9   7      238.40      249.54     26.28 o 
   6   9   7      890.14      912.61     46.18 o 
   8   9   7     1646.28     1570.70     65.42 o 
  10   9   7      121.90       96.98     32.70 o 
   1  10   7     3593.91     3252.70     89.91 o 
   3  10   7     2033.65     2012.29     84.86 o 
   5  10   7     1722.74     1730.39     84.88 o 
   7  10   7     1074.33     1129.13     53.34 o 
   9  10   7      350.15      366.82     39.31 o 
   2  11   7      680.32      637.92     36.19 o 
   4  11   7       88.22       61.10     22.99 o 
   6  11   7      213.63      213.63     29.01 o 
   8  11   7       37.47       42.07     27.82 o 
   1  12   7       60.53       53.48     17.17 o 
   3  12   7      609.60      590.12     36.63 o 
   5  12   7      277.20      255.93     30.97 o 
   7  12   7       30.81      -27.64     31.25 o 
   9  12   7       43.16       39.40     30.79 o 
   2  13   7      391.56      341.54     37.81 o 
   4  13   7       73.34       44.85     23.77 o 
   6  13   7       56.82       68.21     27.44 o 
   8  13   7        1.88      -10.13     35.27 o 
   1  14   7      866.73      829.95     48.29 o 
   3  14   7      590.98      586.83     39.34 o 
   5  14   7     1319.80     1276.13     57.38 o 
   7  14   7      895.26      888.79     62.22 o 
   2  15   7       35.24       50.44     23.94 o 
   4  15   7       43.34       31.49     24.51 o 
   6  15   7      219.27      189.95     32.88 o 
   1  16   7     1689.54     1750.48     56.71 o 
   3  16   7     2242.89     2236.69     77.62 o 
   5  16   7      636.79      592.07     42.91 o 
   7  16   7      513.86      520.31     80.43 o 
   2  17   7        1.99       -7.09     20.87 o 
   4  17   7       74.83       54.89     28.11 o 
   6  17   7       83.13       85.34     41.91 o 
   1  18   7     2746.19     2675.69     75.62 o 
   3  18   7     1740.01     1724.52     69.02 o 
   5  18   7     1207.09     1257.93     77.72 o 
   2  19   7       11.11        2.48     23.24 o 
   4  19   7       38.94       48.51     38.49 o 
   1  20   7     1438.43     1481.07     91.14 o 
   3  20   7     1212.49     1246.21     77.27 o 
   0   0   8     8962.05     8682.54    341.18 o 
   2   0   8     4088.39     4185.20    128.66 o 
   4   0   8     7584.88     7865.57    223.69 o 
   6   0   8     6806.27     7026.17    208.05 o 
   8   0   8     7684.62     7718.61    336.17 o 
  10   0   8     1524.71     1349.46    111.90 o 
   1   1   8     1285.70     1367.80     40.63 o 
   3   1   8     2709.41     2851.52     67.99 o 
   5   1   8     1546.84     1644.74     48.67 o 
   7   1   8     1561.55     1656.08     60.62 o 
   9   1   8      476.31      469.00     48.96 o 
   0   2   8     8682.87     8548.77    238.06 o 
   2   2   8     6303.20     6438.98    131.30 o 
   4   2   8     4645.38     4627.41    133.18 o 
   6   2   8     4437.20     4315.94    120.10 o 
   8   2   8     2919.40     2926.00    105.94 o 
  10   2   8     1492.23     1523.24     83.19 o 
   1   3   8     1572.20     1487.50     42.87 o 
   3   3   8      232.72      193.20     18.59 o 
   5   3   8      492.46      512.99     33.36 o 
   7   3   8      562.27      572.39     38.66 o 
   9   3   8      484.97      523.12     41.46 o 
   0   4   8     2117.42     2149.73     90.44 o 
   2   4   8     3535.99     3573.94     94.29 o 
   4   4   8     2735.18     2701.53     79.90 o 
   6   4   8     2175.57     2387.22     78.73 o 
   8   4   8      261.09      283.30     33.37 o 
  10   4   8     1260.98     1358.46     65.02 o 
   1   5   8      866.42      932.14     41.47 o 
   3   5   8      955.11     1036.09     50.75 o 
   5   5   8      259.33      250.01     27.70 o 
   7   5   8       38.02       10.32     23.85 o 
   9   5   8       94.74       36.93     29.13 o 
   0   6   8     1103.22      944.06     73.59 o 
   2   6   8       51.72       43.56     18.17 o 
   4   6   8      224.85      254.83     37.64 o 
   6   6   8       63.59       63.39     24.15 o 
   8   6   8       18.00       -3.43     25.98 o 
  10   6   8      180.45      183.60     36.81 o 
   1   7   8      588.47      522.06     40.24 o 
   3   7   8       78.53       82.23     21.31 o 
   5   7   8      542.36      449.96     35.40 o 
   7   7   8       68.89       59.57     25.97 o 
   9   7   8      156.85      152.68     33.64 o 
   0   8   8      664.04      602.89     61.59 o 
   2   8   8     1814.15     1820.24     77.10 o 
   4   8   8     2071.55     2049.60     83.12 o 
   6   8   8      887.33      911.18     47.97 o 
   8   8   8       22.80       27.72     28.10 o 
   1   9   8      127.69      105.56     28.88 o 
   3   9   8      277.65      242.81     27.24 o 
   5   9   8       44.95       17.27     22.68 o 
   7   9   8       86.19      115.72     29.03 o 
   9   9   8      583.60      556.51     46.01 o 
   0  10   8     2966.15     2782.04    145.75 o 
   2  10   8     6863.36     6299.99    192.71 o 
   4  10   8     3841.62     3661.31    134.08 o 
   6  10   8      564.87      551.62     40.07 o 
   8  10   8      855.47      952.27     53.40 o 
   1  11   8      459.47      414.83     42.14 o 
   3  11   8      371.74      360.44     31.80 o 
   5  11   8      267.24      217.86     31.37 o 
   7  11   8      412.72      443.10     53.45 o 
   0  12   8     9872.06     9317.78    383.86 o 
   2  12   8     3809.95     3741.53    106.21 o 
   4  12   8     3262.62     3250.06     97.56 o 
   6  12   8     1912.32     1895.68     86.26 o 
   8  12   8     1479.73     1407.47    112.53 o 
   1  13   8      202.88      174.10     36.91 o 
   3  13   8      163.95      123.80     27.39 o 
   5  13   8      124.90      105.54     29.40 o 
   7  13   8      173.58      148.45     33.94 o 
   0  14   8     5280.19     5094.16    236.67 o 
   2  14   8     2179.31     2137.71    107.57 o 
   4  14   8     1244.31     1232.77     89.28 o 
   6  14   8     1576.67     1610.20    182.67 o 
   1  15   8      304.71      265.99     32.18 o 
   3  15   8        3.87       -2.73     24.19 o 
   5  15   8       59.18       85.21     29.70 o 
   0  16   8      889.43      596.92     73.99 o 
   2  16   8     1802.53     1615.12     66.54 o 
   4  16   8      325.09      349.89     37.90 o 
   6  16   8       91.48      118.40     34.27 o 
   1  17   8      128.29      116.30     30.80 o 
   3  17   8       64.41       44.78     28.71 o 
   5  17   8       33.66       11.67     30.46 o 
   0  18   8       44.43       10.17     48.80 o 
   2  18   8      127.51       95.50     30.81 o 
   4  18   8      145.67      141.27     34.65 o 
   1  19   8       78.24       44.59     30.88 o 
   2   1   9      285.66      294.86     22.04 o 
   4   1   9      166.68      149.25     20.01 o 
   6   1   9      369.00      360.23     34.48 o 
   8   1   9      118.36       77.00     37.34 o 
   1   2   9     2799.76     2852.07     68.92 o 
   3   2   9      557.72      638.99     30.54 o 
   5   2   9     1188.89     1238.25     54.41 o 
   7   2   9     2304.74     2410.04     80.24 o 
   9   2   9      687.10      741.12     61.47 o 
   2   3   9      994.89     1022.21     43.89 o 
   4   3   9      486.64      459.02     33.05 o 
   6   3   9       79.94       44.38     25.23 o 
   8   3   9      158.32      213.31     33.97 o 
   1   4   9     2871.79     2981.80    101.97 o 
   3   4   9     2597.34     2724.94    115.91 o 
   5   4   9     4825.46     5079.60    199.33 o 
   7   4   9     2807.09     2804.17    139.45 o 
   9   4   9     1212.14     1153.15     61.29 o 
   2   5   9     1421.20     1447.29     74.16 o 
   4   5   9      362.57      325.87     30.55 o 
   6   5   9       91.71      106.38     27.34 o 
   8   5   9      300.85      329.29     37.90 o 
   1   6   9     2044.93     1818.13     77.14 o 
   3   6   9     8301.90     8049.67    318.13 o 
   5   6   9     6412.98     6730.06    424.09 o 
   7   6   9     3586.98     3826.89    114.73 o 
   9   6   9      504.38      557.56     47.23 o 
   2   7   9     1262.10     1168.41     62.97 o 
   4   7   9      319.46      302.35     31.35 o 
   6   7   9      251.28      216.69     31.19 o 
   8   7   9       12.53        3.86     28.26 o 
   1   8   9     3677.41     3522.76    123.07 o 
   3   8   9     4488.11     4322.32    171.82 o 
   5   8   9     3919.75     3937.96    300.56 o 
   7   8   9     1549.81     1612.10     67.95 o 
   2   9   9      341.43      293.00     38.77 o 
   4   9   9     1059.69      926.18     61.71 o 
   6   9   9       79.24       99.35     37.09 o 
   8   9   9       17.23       13.93     30.58 o 
   1  10   9     1118.22     1081.53     73.31 o 
   3  10   9      420.74      439.77     45.29 o 
   5  10   9     1102.64     1052.67     54.24 o 
   7  10   9      600.06      513.13     54.35 o 
   2  11   9      267.36      245.82     39.55 o 
   4  11   9      606.99      569.71     51.44 o 
   6  11   9       80.81       77.40     31.00 o 
   1  12   9      174.37      210.43     38.50 o 
   3  12   9       76.36       44.12     33.34 o 
   5  12   9      300.37      311.72     36.57 o 
   7  12   9      247.09      238.53     38.39 o 
   2  13   9      675.39      602.05     53.28 o 
   4  13   9       31.63       29.18     35.20 o 
   6  13   9       57.92       29.62     31.19 o 
   1  14   9      678.22      556.17     53.21 o 
   3  14   9      268.54      226.19     43.21 o 
   5  14   9      142.33      166.55     34.45 o 
   2  15   9       58.55       63.72     37.28 o 
   4  15   9       57.34       52.21     30.23 o 
   1  16   9     1570.04     1341.02     79.90 o 
   3  16   9     1571.93     1444.18     82.83 o 
   2  17   9        7.44       28.85     39.11 o 
   0   0  10    12726.11    11980.21    468.10 o 
   2   0  10     5232.54     5064.68    157.00 o 
   4   0  10     2888.28     3134.27    110.54 o 
   6   0  10     2071.13     2071.95    128.75 o 
   8   0  10     1727.48     2020.93    137.01 o 
   1   1  10      125.37       91.94     19.73 o 
   3   1  10     1194.89     1122.31     49.27 o 
   5   1  10       11.05        5.22     23.50 o 
   7   1  10      627.74      605.77     54.99 o 
   0   2  10     4020.58     4054.47    130.98 o 
   2   2  10     4442.95     4530.03    118.64 o 
   4   2  10     2138.77     2372.39     76.59 o 
   6   2  10      997.23     1037.49     85.26 o 
   8   2  10     1343.11     1414.68     80.28 o 
   1   3  10      427.39      401.56     31.35 o 
   3   3  10      187.53      150.17     26.00 o 
   5   3  10      363.71      379.08     34.54 o 
   7   3  10      408.41      457.88     64.97 o 
   0   4  10     3193.05     2707.90    142.26 o 
   2   4  10     1482.81     1494.95     76.47 o 
   4   4  10     1254.06     1245.06     54.56 o 
   6   4  10      549.10      658.42     44.13 o 
   8   4  10      251.02      242.29     37.35 o 
   1   5  10      155.58      125.86     32.40 o 
   3   5  10      130.72      102.65     25.30 o 
   5   5  10      134.77      141.01     29.35 o 
   7   5  10       31.71       17.36     28.94 o 
   0   6  10      634.28      601.06     67.00 o 
   2   6  10      168.98      146.48     33.26 o 
   4   6  10      194.12      183.70     29.96 o 
   6   6  10      483.48      442.88     58.98 o 
   1   7  10       90.06       89.15     34.85 o 
   3   7  10       15.98      -20.20     29.21 o 
   5   7  10       80.63       78.73     35.62 o 
   7   7  10       68.45       91.58     39.05 o 
   0   8  10       59.75       50.23     44.03 o 
   2   8  10      719.02      686.76     75.54 o 
   4   8  10     1531.02     1344.94     96.92 o 
   6   8  10      881.83      835.30     67.75 o 
   1   9  10       46.37       56.22     33.10 o 
   3   9  10      127.66       82.88     35.77 o 
   5   9  10      310.61      327.97     46.87 o 
   0  10  10     2825.70     2554.99    148.62 o 
   2  10  10     1875.62     1805.99     86.40 o 
   4  10  10     1499.55     1401.73     78.16 o 
   6  10  10     1588.83     1396.01    126.08 o 
   1  11  10        6.09      -20.02     32.00 o 
   3  11  10      102.17       90.59     39.90 o 
   5  11  10      346.20      294.08     47.70 o 
   0  12  10     2456.63     2515.49    152.43 o 
   2  12  10     2306.64     2032.95    195.19 o 
   4  12  10     1385.38     1294.38     78.72 o 
   1  13  10      151.48      105.44     40.15 o 
   3  13  10      188.86      157.92     43.72 o 
   0  14  10     1576.58     1310.04    112.77 o 
   2  14  10     1633.30     1401.42     82.99 o 
   1  15  10       15.94       26.00     40.39 o 
   2   1  11      332.42      324.46     47.53 o 
   4   1  11      146.24      143.97     34.93 o 
   6   1  11       38.98       50.07     36.35 o 
   1   2  11     1405.64     1463.26     57.19 o 
   3   2  11      529.66      499.82     37.58 o 
   5   2  11      294.76      281.74     42.51 o 
   2   3  11      145.34      164.53     28.10 o 
   4   3  11       53.79       54.00     26.97 o 
   6   3  11      234.09      244.03     43.82 o 
   1   4  11     3418.98     3527.58    124.93 o 
   3   4  11     1914.26     1865.77     68.48 o 
   5   4  11     1263.51     1245.66     67.55 o 
   2   5  11      258.59      214.00     39.75 o 
   4   5  11       27.01       34.87     34.45 o 
   6   5  11       32.92        8.63     29.35 o 
   1   6  11     3384.81     3111.50    199.24 o 
   3   6  11     2143.58     2132.98    158.43 o 
   5   6  11     2406.81     2237.26    271.36 o 
   2   7  11      230.72      187.26     39.86 o 
   4   7  11       81.75       77.50     38.31 o 
   1   8  11     1266.13     1210.31     71.71 o 
   3   8  11     1934.18     1791.60     88.40 o 
   5   8  11     1410.61     1380.43     80.78 o 
   2   9  11      294.93      277.41     45.44 o 
   4   9  11       85.73       83.58     40.06 o 
   1  10  11      622.40      510.17     53.95 o 
   3  10  11      719.77      648.90     93.06 o 
   2  11  11       11.93        4.25     36.55 o 
   1  12  11       12.02        5.80     38.36 o 
   0   0  12     2578.76     2971.59    156.88 o 
   2   0  12     2847.57     3017.44    162.36 o 
   4   0  12      960.35     1028.15     92.59 o 
   1   1  12       57.55       70.49     27.55 o 
   3   1  12       24.71        6.34     32.97 o 
   0   2  12     2463.33     2545.21    143.29 o 
   2   2  12     2262.42     2463.62     81.52 o 
   4   2  12     1645.70     1644.44     82.01 o 
   1   3  12       55.77       80.38     34.58 o 
   3   3  12      120.38      113.45     61.95 o 
   0   4  12     1101.69     1084.57     93.62 o 
   2   4  12      638.99      708.81     56.35 o 
   1   5  12       28.31       49.61     34.96 o 
   3   5  12        3.24      -15.77     35.05 o 
   0   6  12       81.55       32.43     50.62 o 
   2   6  12       24.66       20.37     36.36 o 
   1   7  12      156.41      143.62     53.05 o 
                                                 
